# Supplementary material for: (E)-3-[1-(2,4-Difluoro­phen­yl)eth­yl]-5-methyl-N-nitro-1,3,5-oxadiazinan-4-imine
Source: Acta Crystallogr Sect E Struct Rep Online. 2010 Jul 10;66(Pt 8):o1981. doi: 10.1107/S1600536810026425 (PMC3007461; doi:10.1107/S1600536810026425)
Supplement: Supplementary file 1 [file e-66-o1981-sup1.cif]

##############################################################################
###                                                                        ###
###        Electronic paper (Acta Crystallographica Section E)             ###
###                                                                        ###
##############################################################################
#                                                                            #
# This CIF contains the data in a paper accepted for publication in Acta     #
# Crystallographica Section E. It conforms to the requirements of Notes      #
# for Authors for Section E, and has been peer reviewed under the auspices   #
# of the IUCr Commission on Journals.                                        #
#                                                                            #
# Full details of the Crystallographic Information File format               #
# are given in the paper "The Crystallographic Information File (CIF):       #
# a New Standard Archive File for Crystallography" by S. R. Hall, F. H.      #
# Allen and I. D. Brown [Acta Cryst. (1991), A47, 655-685].                  #
#                                                                            #
# The current version of the core CIF dictionary is obtainable from          #
# ftp://ftp.iucr.org/pub/cif_core.dic. The current version number is 2.4.    #
#                                                                            #
# Software is freely available for graphical display of the structure(s) in  #
# this CIF.  For information consult the CIF home page http://www.iucr.org/  #
# cif/home.html                                                              #
#                                                                            #
# This file may be used for bona fide research purposes within the           #
# scientific community so long as proper attribution is given to the journal # 
# article from which it was obtained.                                        #
#                                                                            #
##############################################################################
                                             
data_I
_audit_creation_method     SHELXL-97
_chemical_name_systematic
;
(<i>E</i>)-3-[1-(2,4-Difluorophenyl)ethyl]-5-methyl-<i>N</i>-nitro-1,3,5-
oxadiazinan-4-imine
;
_chemical_name_common     ?
_chemical_formula_moiety     'C12 H14 F2 N4 O3'
_chemical_formula_sum     'C12 H14 F2 N4 O3'
_chemical_formula_iupac     'C12 H14 F2 N4 O3'
_chemical_formula_weight     300.27
_chemical_melting_point     ?
_symmetry_cell_setting     monoclinic
_symmetry_space_group_name_H-M     'P 1 21/c 1'
_symmetry_space_group_name_Hall     '-P 2ybc'
loop_
    _symmetry_equiv_pos_as_xyz
    'x, y, z'
    '-x, y+1/2, -z+1/2'
    '-x, -y, -z'
    'x, -y-1/2, z-1/2'
_cell_length_a     13.385(3)
_cell_length_b     6.7470(13)
_cell_length_c     15.073(3)
_cell_angle_alpha     90.00
_cell_angle_beta     101.25(3)
_cell_angle_gamma     90.00
_cell_volume     1335.0(5)
_cell_formula_units_Z     4
_cell_measurement_reflns_used     1502
_cell_measurement_theta_min     27.7
_cell_measurement_theta_max     72.0
_cell_measurement_temperature     113(2)
_exptl_crystal_description     prism
_exptl_crystal_colour     colorless
_exptl_crystal_size_max     0.26
_exptl_crystal_size_mid     0.24
_exptl_crystal_size_min     0.22
_exptl_crystal_density_diffrn     1.494
_exptl_crystal_density_meas     ?
_exptl_crystal_density_method     'not measured'
_exptl_crystal_F_000     624
_exptl_absorpt_coefficient_mu     1.105
_exptl_absorpt_correction_type     numerical
_exptl_absorpt_process_details     '(CrystalClear; Rigaku, 2005)'
_exptl_absorpt_correction_T_min     0.7621
_exptl_absorpt_correction_T_max     0.7931
_exptl_special_details
;
;
_diffrn_ambient_temperature     113(2)
_diffrn_radiation_type     CuK\a
_diffrn_radiation_wavelength     1.54187
_diffrn_radiation_source     'fine-focus sealed tube'
_diffrn_radiation_monochromator     graphite
_diffrn_measurement_device_type     'Rigaku Saturn'
_diffrn_measurement_method     \w
_diffrn_detector_area_resol_mean     14.63
_diffrn_reflns_number     13266
_diffrn_reflns_av_R_equivalents     0.0608
_diffrn_reflns_av_sigmaI/netI     0.0379
_diffrn_reflns_theta_min     3.37
_diffrn_reflns_theta_max     72.30
_diffrn_reflns_theta_full     68.00
_diffrn_measured_fraction_theta_max     0.967
_diffrn_measured_fraction_theta_full     0.990
_diffrn_reflns_limit_h_min     -16
_diffrn_reflns_limit_h_max     15
_diffrn_reflns_limit_k_min     -7
_diffrn_reflns_limit_k_max     7
_diffrn_reflns_limit_l_min     -17
_diffrn_reflns_limit_l_max     18
_diffrn_standards_number     0
_diffrn_standards_interval_count     0
_diffrn_standards_interval_time     0
_diffrn_standards_decay_%     0
_refine_special_details
;
Refinement of <i>F</i>^2^ against ALL reflections. The weighted <i>R</i>-factor
<i>wR</i> and goodness of fit <i>S</i> are based on <i>F</i>^2^, conventional
<i>R</i>-factors <i>R</i> are based on <i>F</i>, with <i>F</i> set to zero for
negative <i>F</i>^2^. The threshold expression of <i>F</i>^2^ >
\s(<i>F</i>^2^) is used only for calculating <i>R</i>-factors(gt) <i>etc</i>.
and is not relevant to the choice of reflections for refinement.
<i>R</i>-factors based on <i>F</i>^2^ are statistically about twice as large
as those based on <i>F</i>, and <i>R</i>- factors based on ALL data will be
even larger.
;
_reflns_number_total     2567
_reflns_number_gt     2168
_reflns_threshold_expression     I>2\s(I)
_refine_ls_structure_factor_coef     Fsqd
_refine_ls_matrix_type     full
_refine_ls_R_factor_all     0.0444
_refine_ls_R_factor_gt     0.0398
_refine_ls_wR_factor_gt     0.1020
_refine_ls_wR_factor_ref     0.1062
_refine_ls_goodness_of_fit_ref     1.090
_refine_ls_restrained_S_all     1.090
_refine_ls_number_reflns     2567
_refine_ls_number_parameters     193
_refine_ls_number_restraints     0
_refine_ls_hydrogen_treatment     constr
_refine_ls_weighting_scheme     calc
_refine_ls_weighting_details
         'calc w=1/[\s^2^(Fo^2^)+(0.0692P)^2^+0.0616P] where P=(Fo^2^+2Fc^2^)/3'
_atom_sites_solution_hydrogens     geom
_atom_sites_solution_primary     direct
_atom_sites_solution_secondary     difmap
_refine_ls_shift/su_max     0.000
_refine_ls_shift/su_mean     0.000
_refine_diff_density_max     0.311
_refine_diff_density_min     -0.299
_refine_ls_extinction_method     'SHELXL97 (Sheldrick, 2008)'
_refine_ls_extinction_coef     0.0131(11)
_refine_ls_extinction_expression
                                  'Fc^*^=kFc[1+0.001xFc^2^\l^3^/sin(2\q)]^-1/4^'
loop_
    _atom_type_symbol
    _atom_type_description
    _atom_type_scat_dispersion_real
    _atom_type_scat_dispersion_imag
    _atom_type_scat_source
    'C' 'C' 0.0181 0.0091
                         'International Tables Vol C Tables 4.2.6.8 and 6.1.1.4'
    'H' 'H' 0.0000 0.0000
                         'International Tables Vol C Tables 4.2.6.8 and 6.1.1.4'
    'F' 'F' 0.0727 0.0534
                         'International Tables Vol C Tables 4.2.6.8 and 6.1.1.4'
    'N' 'N' 0.0311 0.0180
                         'International Tables Vol C Tables 4.2.6.8 and 6.1.1.4'
    'O' 'O' 0.0492 0.0322
                         'International Tables Vol C Tables 4.2.6.8 and 6.1.1.4'
_computing_data_collection     'Crystalclear (Rigaku, 2005)'
_computing_cell_refinement     'CrystalClear (Rigaku, 2005)'
_computing_data_reduction     'CrystalClear (Rigaku, 2005)'
_computing_structure_solution     'SHELXS97 (Sheldrick, 2008)'
_computing_structure_refinement     'SHELXL97 (Sheldrick, 2008)'
_computing_molecular_graphics
   'ORTEPIII (Burnett & Johnson, 1996) and ORTEP-3 for Windows (Farrugia, 1997)'
_computing_publication_material     'SHELXTL (Sheldrick, 2008)'
loop_
    _atom_site_type_symbol
    _atom_site_label
    _atom_site_fract_x
    _atom_site_fract_y
    _atom_site_fract_z
    _atom_site_U_iso_or_equiv
    _atom_site_adp_type
    _atom_site_calc_flag
    _atom_site_refinement_flags
    _atom_site_occupancy
    _atom_site_disorder_assembly
    _atom_site_disorder_group
    F F1 0.40932(6) 0.24125(13) 0.33990(6) 0.0436(3) Uani d . 1 . .
    F F2 0.67967(7) 0.68795(18) 0.36250(8) 0.0676(4) Uani d . 1 . .
    O O1 0.23598(6) 0.67016(13) 0.16461(6) 0.0279(2) Uani d . 1 . .
    O O2 0.04094(7) 0.32758(14) 0.35714(7) 0.0374(3) Uani d . 1 . .
    O O3 0.09896(7) 0.03447(15) 0.39933(6) 0.0365(3) Uani d . 1 . .
    N N1 0.13558(7) 0.38098(16) 0.16500(6) 0.0230(2) Uani d . 1 . .
    N N2 0.21022(7) 0.52761(15) 0.29879(6) 0.0235(2) Uani d . 1 . .
    N N3 0.16278(8) 0.18616(15) 0.29436(7) 0.0272(3) Uani d . 1 . .
    N N4 0.09994(7) 0.18567(15) 0.35200(7) 0.0246(3) Uani d . 1 . .
    C C1 0.16316(9) 0.5470(2) 0.11134(8) 0.0274(3) Uani d . 1 . .
    H H1A 0.1910 0.4946 0.0598 0.033 Uiso calc R 1 . .
    H H1B 0.1015 0.6254 0.0866 0.033 Uiso calc R 1 . .
    C C2 0.16748(8) 0.36822(18) 0.25358(8) 0.0220(3) Uani d . 1 . .
    C C3 0.20435(10) 0.71093(19) 0.24732(8) 0.0261(3) Uani d . 1 . .
    H H3A 0.1336 0.7618 0.2352 0.031 Uiso calc R 1 . .
    H H3B 0.2492 0.8126 0.2820 0.031 Uiso calc R 1 . .
    C C4 0.07765(10) 0.2205(2) 0.11312(9) 0.0302(3) Uani d . 1 . .
    H H4A 0.1237 0.1110 0.1065 0.045 Uiso calc R 1 . .
    H H4B 0.0455 0.2697 0.0532 0.045 Uiso calc R 1 . .
    H H4C 0.0250 0.1736 0.1450 0.045 Uiso calc R 1 . .
    C C5 0.27466(9) 0.51446(19) 0.39058(7) 0.0240(3) Uani d . 1 . .
    H H5 0.2741 0.3734 0.4108 0.029 Uiso calc R 1 . .
    C C6 0.22926(10) 0.6404(2) 0.45658(8) 0.0330(3) Uani d . 1 . .
    H H6A 0.2235 0.7781 0.4355 0.050 Uiso calc R 1 . .
    H H6B 0.2735 0.6344 0.5165 0.050 Uiso calc R 1 . .
    H H6C 0.1615 0.5897 0.4602 0.050 Uiso calc R 1 . .
    C C7 0.38383(9) 0.5676(2) 0.38557(8) 0.0265(3) Uani d . 1 . .
    C C8 0.44655(10) 0.4260(2) 0.35833(8) 0.0299(3) Uani d . 1 . .
    C C9 0.54602(10) 0.4619(3) 0.34965(9) 0.0401(4) Uani d . 1 . .
    H H9 0.5870 0.3615 0.3307 0.048 Uiso calc R 1 . .
    C C10 0.58224(10) 0.6488(3) 0.36972(11) 0.0442(4) Uani d . 1 . .
    C C11 0.52547(12) 0.7976(3) 0.39754(12) 0.0480(4) Uani d . 1 . .
    H H11 0.5533 0.9261 0.4112 0.058 Uiso calc R 1 . .
    C C12 0.42598(11) 0.7545(2) 0.40513(10) 0.0380(3) Uani d . 1 . .
    H H12 0.3856 0.8557 0.4242 0.046 Uiso calc R 1 . .
loop_
    _atom_site_aniso_label
    _atom_site_aniso_U_11
    _atom_site_aniso_U_22
    _atom_site_aniso_U_33
    _atom_site_aniso_U_12
    _atom_site_aniso_U_13
    _atom_site_aniso_U_23
    F1 0.0385(5) 0.0347(5) 0.0584(6) 0.0058(4) 0.0117(4) -0.0135(4)
    F2 0.0272(5) 0.0938(9) 0.0812(8) -0.0096(5) 0.0090(4) 0.0320(6)
    O1 0.0302(5) 0.0302(5) 0.0240(4) -0.0087(4) 0.0076(3) 0.0012(3)
    O2 0.0327(5) 0.0287(6) 0.0561(6) 0.0059(4) 0.0219(4) 0.0054(4)
    O3 0.0432(6) 0.0312(6) 0.0361(5) -0.0011(4) 0.0104(4) 0.0155(4)
    N1 0.0241(5) 0.0235(6) 0.0218(5) -0.0033(4) 0.0051(4) -0.0011(4)
    N2 0.0298(5) 0.0210(6) 0.0193(5) -0.0006(4) 0.0041(4) 0.0004(4)
    N3 0.0332(6) 0.0203(6) 0.0312(6) 0.0007(4) 0.0139(4) 0.0022(4)
    N4 0.0255(5) 0.0232(6) 0.0249(5) -0.0001(4) 0.0043(4) 0.0041(4)
    C1 0.0324(6) 0.0294(7) 0.0201(6) -0.0057(5) 0.0048(4) 0.0016(5)
    C2 0.0220(5) 0.0225(6) 0.0229(6) 0.0016(4) 0.0082(4) 0.0000(4)
    C3 0.0327(6) 0.0222(7) 0.0228(6) -0.0016(5) 0.0038(5) 0.0012(4)
    C4 0.0280(6) 0.0294(7) 0.0317(6) -0.0035(5) 0.0022(5) -0.0082(5)
    C5 0.0274(6) 0.0251(7) 0.0193(6) 0.0029(5) 0.0038(4) 0.0007(4)
    C6 0.0339(7) 0.0420(8) 0.0227(6) 0.0089(6) 0.0043(5) -0.0043(5)
    C7 0.0283(6) 0.0286(7) 0.0218(6) 0.0020(5) 0.0030(4) 0.0023(5)
    C8 0.0297(6) 0.0325(8) 0.0271(6) 0.0030(5) 0.0041(5) 0.0006(5)
    C9 0.0291(7) 0.0560(10) 0.0356(7) 0.0096(7) 0.0074(5) 0.0064(7)
    C10 0.0239(7) 0.0612(11) 0.0458(8) -0.0045(7) 0.0026(6) 0.0193(7)
    C11 0.0405(8) 0.0409(10) 0.0587(10) -0.0124(7) -0.0004(7) 0.0099(7)
    C12 0.0372(7) 0.0305(8) 0.0447(8) -0.0009(6) 0.0039(6) -0.0008(6)
_geom_special_details
;
All e.s.d.'s (except the e.s.d. in the dihedral angle between two l.s. planes)
are estimated using the full covariance matrix. The cell e.s.d.'s are taken
into account individually in the estimation of e.s.d.'s in distances, angles
and torsion angles; correlations between e.s.d.'s in cell parameters are only
used when they are defined by crystal symmetry. An approximate (isotropic)
treatment of cell e.s.d.'s is used for estimating e.s.d.'s involving l.s.
planes.
;
loop_
    _geom_bond_atom_site_label_1
    _geom_bond_atom_site_label_2
    _geom_bond_site_symmetry_2
    _geom_bond_distance
    _geom_bond_publ_flag
    F1 C8 . 1.3508(17) ?
    F2 C10 . 1.3555(16) ?
    O1 C1 . 1.4071(15) ?
    O1 C3 . 1.4195(15) ?
    O2 N4 . 1.2531(14) ?
    O3 N4 . 1.2463(13) ?
    N1 C2 . 1.3229(15) ?
    N1 C4 . 1.4656(16) ?
    N1 C1 . 1.4703(15) ?
    N2 C2 . 1.3402(16) ?
    N2 C3 . 1.4540(16) ?
    N2 C5 . 1.4834(15) ?
    N3 N4 . 1.3219(14) ?
    N3 C2 . 1.3804(16) ?
    C1 H1A . 0.9900 ?
    C1 H1B . 0.9900 ?
    C3 H3A . 0.9900 ?
    C3 H3B . 0.9900 ?
    C4 H4A . 0.9800 ?
    C4 H4B . 0.9800 ?
    C4 H4C . 0.9800 ?
    C5 C7 . 1.5207(16) ?
    C5 C6 . 1.5220(16) ?
    C5 H5 . 1.0000 ?
    C6 H6A . 0.9800 ?
    C6 H6B . 0.9800 ?
    C6 H6C . 0.9800 ?
    C7 C8 . 1.3859(18) ?
    C7 C12 . 1.389(2) ?
    C8 C9 . 1.3843(18) ?
    C9 C10 . 1.364(2) ?
    C9 H9 . 0.9500 ?
    C10 C11 . 1.373(3) ?
    C11 C12 . 1.389(2) ?
    C11 H11 . 0.9500 ?
    C12 H12 . 0.9500 ?
loop_
    _geom_angle_atom_site_label_1
    _geom_angle_atom_site_label_2
    _geom_angle_atom_site_label_3
    _geom_angle_site_symmetry_1
    _geom_angle_site_symmetry_3
    _geom_angle
    _geom_angle_publ_flag
    C1 O1 C3 . . 108.88(9) ?
    C2 N1 C4 . . 121.56(10) ?
    C2 N1 C1 . . 122.59(10) ?
    C4 N1 C1 . . 115.64(10) ?
    C2 N2 C3 . . 115.97(10) ?
    C2 N2 C5 . . 122.63(10) ?
    C3 N2 C5 . . 120.64(10) ?
    N4 N3 C2 . . 112.64(10) ?
    O3 N4 O2 . . 120.86(10) ?
    O3 N4 N3 . . 117.21(10) ?
    O2 N4 N3 . . 121.88(10) ?
    O1 C1 N1 . . 110.87(9) ?
    O1 C1 H1A . . 109.5 ?
    N1 C1 H1A . . 109.5 ?
    O1 C1 H1B . . 109.5 ?
    N1 C1 H1B . . 109.5 ?
    H1A C1 H1B . . 108.1 ?
    N1 C2 N2 . . 118.86(11) ?
    N1 C2 N3 . . 118.27(11) ?
    N2 C2 N3 . . 122.66(11) ?
    O1 C3 N2 . . 108.03(10) ?
    O1 C3 H3A . . 110.1 ?
    N2 C3 H3A . . 110.1 ?
    O1 C3 H3B . . 110.1 ?
    N2 C3 H3B . . 110.1 ?
    H3A C3 H3B . . 108.4 ?
    N1 C4 H4A . . 109.5 ?
    N1 C4 H4B . . 109.5 ?
    H4A C4 H4B . . 109.5 ?
    N1 C4 H4C . . 109.5 ?
    H4A C4 H4C . . 109.5 ?
    H4B C4 H4C . . 109.5 ?
    N2 C5 C7 . . 109.21(9) ?
    N2 C5 C6 . . 110.04(10) ?
    C7 C5 C6 . . 114.27(11) ?
    N2 C5 H5 . . 107.7 ?
    C7 C5 H5 . . 107.7 ?
    C6 C5 H5 . . 107.7 ?
    C5 C6 H6A . . 109.5 ?
    C5 C6 H6B . . 109.5 ?
    H6A C6 H6B . . 109.5 ?
    C5 C6 H6C . . 109.5 ?
    H6A C6 H6C . . 109.5 ?
    H6B C6 H6C . . 109.5 ?
    C8 C7 C12 . . 116.37(12) ?
    C8 C7 C5 . . 119.71(12) ?
    C12 C7 C5 . . 123.90(12) ?
    F1 C8 C9 . . 117.73(12) ?
    F1 C8 C7 . . 118.46(11) ?
    C9 C8 C7 . . 123.80(14) ?
    C10 C9 C8 . . 116.62(14) ?
    C10 C9 H9 . . 121.7 ?
    C8 C9 H9 . . 121.7 ?
    F2 C10 C9 . . 117.92(15) ?
    F2 C10 C11 . . 118.73(15) ?
    C9 C10 C11 . . 123.35(13) ?
    C10 C11 C12 . . 117.93(15) ?
    C10 C11 H11 . . 121.0 ?
    C12 C11 H11 . . 121.0 ?
    C7 C12 C11 . . 121.92(15) ?
    C7 C12 H12 . . 119.0 ?
    C11 C12 H12 . . 119.0 ?
loop_
    _geom_torsion_atom_site_label_1
    _geom_torsion_atom_site_label_2
    _geom_torsion_atom_site_label_3
    _geom_torsion_atom_site_label_4
    _geom_torsion_site_symmetry_1
    _geom_torsion_site_symmetry_2
    _geom_torsion_site_symmetry_3
    _geom_torsion_site_symmetry_4
    _geom_torsion
    _geom_torsion_publ_flag
    C2 N3 N4 O3 . . . . -172.41(10) ?
    C2 N3 N4 O2 . . . . 10.03(16) ?
    C3 O1 C1 N1 . . . . -47.20(13) ?
    C2 N1 C1 O1 . . . . 7.42(16) ?
    C4 N1 C1 O1 . . . . -167.37(10) ?
    C4 N1 C2 N2 . . . . -172.76(10) ?
    C1 N1 C2 N2 . . . . 12.76(16) ?
    C4 N1 C2 N3 . . . . 12.45(16) ?
    C1 N1 C2 N3 . . . . -162.04(10) ?
    C3 N2 C2 N1 . . . . 8.56(15) ?
    C5 N2 C2 N1 . . . . -161.50(10) ?
    C3 N2 C2 N3 . . . . -176.88(10) ?
    C5 N2 C2 N3 . . . . 13.05(16) ?
    N4 N3 C2 N1 . . . . -116.27(12) ?
    N4 N3 C2 N2 . . . . 69.15(14) ?
    C1 O1 C3 N2 . . . . 67.89(12) ?
    C2 N2 C3 O1 . . . . -48.47(13) ?
    C5 N2 C3 O1 . . . . 121.80(11) ?
    C2 N2 C5 C7 . . . . 112.59(12) ?
    C3 N2 C5 C7 . . . . -57.02(14) ?
    C2 N2 C5 C6 . . . . -121.23(12) ?
    C3 N2 C5 C6 . . . . 69.16(14) ?
    N2 C5 C7 C8 . . . . -81.41(14) ?
    C6 C5 C7 C8 . . . . 154.88(11) ?
    N2 C5 C7 C12 . . . . 97.20(13) ?
    C6 C5 C7 C12 . . . . -26.51(17) ?
    C12 C7 C8 F1 . . . . 179.02(11) ?
    C5 C7 C8 F1 . . . . -2.26(17) ?
    C12 C7 C8 C9 . . . . -0.32(19) ?
    C5 C7 C8 C9 . . . . 178.39(11) ?
    F1 C8 C9 C10 . . . . -179.21(12) ?
    C7 C8 C9 C10 . . . . 0.1(2) ?
    C8 C9 C10 F2 . . . . 179.50(12) ?
    C8 C9 C10 C11 . . . . 0.2(2) ?
    F2 C10 C11 C12 . . . . -179.59(13) ?
    C9 C10 C11 C12 . . . . -0.2(2) ?
    C8 C7 C12 C11 . . . . 0.2(2) ?
    C5 C7 C12 C11 . . . . -178.43(13) ?
    C10 C11 C12 C7 . . . . 0.0(2) ?
loop_
    _geom_hbond_atom_site_label_D
    _geom_hbond_atom_site_label_H
    _geom_hbond_atom_site_label_A
    _geom_hbond_site_symmetry_A
    _geom_hbond_distance_DH
    _geom_hbond_distance_HA
    _geom_hbond_distance_DA
    _geom_hbond_angle_DHA
    C1 H1A O3 4_565 0.99 2.50 3.1908(16) 126.7
    C3 H3A O2 2 0.99 2.51 3.4439(18) 156.2
    C4 H4C O2 2_545 0.98 2.49 3.1665(17) 125.6
    C6 H6A O3 1_565 0.98 2.39 3.2046(18) 140.1
data_global
_journal_date_recd_electronic     2010-06-24
_journal_date_accepted     2010-07-05
_journal_name_full     'Acta Crystallographica, Section E'
_journal_year     2010
_journal_volume     66
_journal_issue      8
_journal_page_first     o1981
_journal_page_last     o1981
_journal_paper_category     QO
_journal_coeditor_code     DN2586
_publ_contact_author_name     'Liang-zhong Xu'
_publ_contact_author_address
;
College of Chemistry and Molecular Engineering,
Qingdao University of Science and Technology,
Qingdao 266042,
People's Republic of China
;
_publ_contact_author_email     qknhs@yahoo.com.cn
_publ_contact_author_fax     '86-532-84023177'
_publ_contact_author_phone     '86-532-84023177'
_publ_section_title
;\
(<i>E</i>)-3-[1-(2,4-Difluorophenyl)ethyl]-5-methyl-<i>N</i>-nitro-1,3,5-\
oxadiazinan-4-imine
;
loop_
    _publ_author_name
    _publ_author_address
    'Yuan-yuan Zhong'
;
College of Chemistry and Molecular Engineering,
Qingdao University of Science and Technology,
Qingdao 266042,
People's Republic of China
;
    'Cong-cong Li'
;
College of Chemistry and Molecular Engineering,
Qingdao University of Science and Technology,
Qingdao 266042,
People's Republic of China
;
    'Liang-zhong Xu'
;
College of Chemistry and Molecular Engineering,
Qingdao University of Science and Technology,
Qingdao 266042,
People's Republic of China
;
