# Supplementary material for: (E)-3-[1-(2,4-Difluoro­phen­yl)eth­yl]-5-methyl-N-nitro-1,3,5-oxadiazinan-4-imine
Source: Acta Crystallogr Sect E Struct Rep Online. 2010 Jul 10;66(Pt 8):o1981. doi: 10.1107/S1600536810026425 (PMC3007461; doi:10.1107/S1600536810026425)
Supplement: Supplementary file 2 [file e-66-o1981-Isup2.hkl]

# 
# h,k,l, Fc-squared, Fo-squared, sigma(Fo-squared) and status flag 
# 
data_I
_shelx_title '  _091104b' 
_shelx_refln_list_code          4 
_shelx_F_calc_maximum      215.66 
_exptl_crystal_F_000       624.00 
_reflns_d_resolution_high  0.8093 
 
loop_ 
 _symmetry_equiv_pos_as_xyz 
 'x, y, z' 
 '-x, y+1/2, -z+1/2' 
 '-x, -y, -z' 
 'x, -y-1/2, z-1/2' 
 
_cell_length_a    13.3846 
_cell_length_b     6.7470 
_cell_length_c    15.0728 
_cell_angle_alpha  90.000 
_cell_angle_beta  101.247 
_cell_angle_gamma  90.000 
 
_shelx_F_squared_multiplier     1.000 
 
loop_ 
 _refln_index_h 
 _refln_index_k 
 _refln_index_l 
 _refln_F_squared_calc 
 _refln_F_squared_meas 
 _refln_F_squared_sigma 
 _refln_observed_status 
   1   0   0       71.39       67.81      1.66 o 
   2   0   0      569.11      509.74      7.39 o 
   3   0   0    12593.25    12382.80   2508.09 o 
   4   0   0     1544.73     1504.66     33.44 o 
   5   0   0     1274.13     1331.96     14.39 o 
   6   0   0     3174.34     3590.00     60.14 o 
   7   0   0      342.56      353.17      7.68 o 
   8   0   0      839.05      787.05     18.03 o 
   9   0   0      245.30      230.47      5.04 o 
  10   0   0        4.61        2.93      1.34 o 
  11   0   0      243.99      230.49      7.24 o 
  12   0   0      103.50      121.54     10.23 o 
  13   0   0      104.77      110.40     11.89 o 
  14   0   0       63.10       74.69      6.30 o 
  15   0   0       71.16       73.46      6.44 o 
  16   0   0      183.07      201.21      7.76 o 
   1   1   0     1527.17     1408.03     12.57 o 
   2   1   0      787.00      807.01      6.88 o 
   3   1   0    20658.90    15647.71   1329.97 o 
   4   1   0     2667.19     2700.44     35.65 o 
   5   1   0      578.04      615.47      6.27 o 
   6   1   0     1653.14     1829.28     13.96 o 
   7   1   0     1334.81     1448.29     13.53 o 
   8   1   0      883.23      787.35     14.79 o 
   9   1   0      248.64      228.90      4.27 o 
  10   1   0       13.22       13.30      1.68 o 
  11   1   0       28.53       28.77      2.00 o 
  12   1   0       17.78       13.47      2.84 o 
  13   1   0      469.74      478.37     16.35 o 
  14   1   0       26.63       23.44      2.77 o 
  15   1   0        3.35        2.98      3.96 o 
  16   1   0        1.16        0.37      0.75 o 
   0   2   0     5024.82     4485.02    245.26 o 
   1   2   0       19.09       20.04      0.83 o 
   2   2   0      613.41      569.76      7.83 o 
   3   2   0      421.91      433.79      5.90 o 
   4   2   0       40.49       34.41      2.50 o 
   5   2   0      348.61      333.80      4.69 o 
   6   2   0      171.57      138.09      4.54 o 
   7   2   0        7.93        6.43      1.95 o 
   8   2   0      261.10      241.32      4.86 o 
   9   2   0        0.67        1.31      0.65 o 
  10   2   0       29.63       33.70      1.91 o 
  11   2   0      959.58      935.93     15.55 o 
  12   2   0      501.55      492.83     13.86 o 
  13   2   0        5.86        6.48      3.20 o 
  14   2   0        5.62        4.97      1.40 o 
  15   2   0        5.26        4.08      1.71 o 
   1   3   0      425.55      446.17      8.47 o 
   2   3   0      666.73      787.79     24.26 o 
   3   3   0       87.02       71.00      3.12 o 
   4   3   0       72.97       76.40      3.24 o 
   5   3   0       11.79        8.96      1.95 o 
   6   3   0      463.69      467.03      6.33 o 
   7   3   0        2.77        5.11      1.56 o 
   8   3   0       17.46       14.82      2.24 o 
   9   3   0        6.97        6.14      2.08 o 
  10   3   0      210.63      199.67      6.38 o 
  11   3   0       25.46       27.96      2.48 o 
  12   3   0      195.45      207.21      6.96 o 
  13   3   0      147.58      152.05      5.46 o 
  14   3   0        6.08        5.99      0.88 o 
   0   4   0      398.41      452.11     16.42 o 
   1   4   0      382.08      399.56     13.54 o 
   2   4   0      136.47      142.35      5.24 o 
   3   4   0        8.73        5.83      2.20 o 
   4   4   0        0.42        0.85      0.54 o 
   5   4   0       14.34       18.11      1.95 o 
   6   4   0      420.16      390.40      9.37 o 
   7   4   0       28.14       25.23      2.05 o 
   8   4   0      263.23      268.96      6.49 o 
   9   4   0       13.53       12.60      3.32 o 
  10   4   0      326.07      328.13     11.25 o 
  11   4   0      154.57      151.42      5.55 o 
  12   4   0        0.05        0.99      1.02 o 
  13   4   0       50.03       47.55      3.00 o 
  14   4   0       20.60       21.21      2.74 o 
   1   5   0      250.80      252.05      6.99 o 
   2   5   0      137.19      135.85      5.41 o 
   3   5   0       18.16       14.19      1.85 o 
   4   5   0      152.69      141.35      4.98 o 
   5   5   0      355.68      365.34      7.86 o 
   6   5   0        0.20        0.48      0.75 o 
   7   5   0      625.46      642.92     14.09 o 
   8   5   0      430.15      465.18     11.28 o 
   9   5   0        4.39        7.14      3.65 o 
  10   5   0       28.32       26.57      2.81 o 
  11   5   0        4.35        4.99      4.83 o 
   0   6   0      265.46      246.03     19.02 o 
   1   6   0      616.57      601.88     24.63 o 
   2   6   0      375.78      358.24     13.06 o 
   3   6   0        4.63        4.83      3.03 o 
   4   6   0      325.66      327.30     24.92 o 
   5   6   0       82.20       85.66      5.71 o 
   6   6   0       16.04       14.49      2.61 o 
   7   6   0       85.65       75.94      5.06 o 
   8   6   0       20.63       26.03      4.33 o 
   9   6   0        0.16        0.64      1.21 o 
  10   6   0        8.76        5.86      3.38 o 
  11   6   0        3.27        0.87      3.47 o 
   2   7   0       33.21       34.67      5.01 o 
   3   7   0      227.81      223.68     10.69 o 
   4   7   0      255.13      272.49     12.82 o 
   5   7   0        0.20        0.57      1.42 o 
   6   7   0       17.34       22.24      3.97 o 
   7   7   0       10.79       13.43      2.16 o 
   8   7   0        6.25        6.66      3.19 o 
 -16   1   1        0.17        0.26      0.58 o 
 -15   1   1       12.98       14.08      1.78 o 
 -14   1   1       10.48       11.14      1.44 o 
 -13   1   1      164.53      150.87      6.48 o 
 -12   1   1       42.35       30.52      2.61 o 
 -11   1   1       23.01       21.97      1.81 o 
 -10   1   1       15.58       17.33      1.66 o 
  -9   1   1      424.15      403.26      6.02 o 
  -8   1   1      706.53      713.43     10.61 o 
  -7   1   1       11.11        7.58      2.06 o 
  -6   1   1     1664.51     1911.05     18.91 o 
  -5   1   1      350.90      341.84      4.57 o 
  -4   1   1     6780.61     6628.78    386.04 o 
  -3   1   1     8016.98     8980.40    425.29 o 
  -2   1   1     1149.17     1044.71      6.97 o 
  -1   1   1    16083.96     9480.08    856.41 o 
   0   1   1     1066.56      890.23     12.81 o 
   1   1   1        9.02        8.22      0.51 o 
   2   1   1      372.33      327.30      4.41 o 
   3   1   1       44.91       47.89      1.38 o 
   4   1   1        2.79        2.97      0.79 o 
   5   1   1      777.42      777.92      7.23 o 
   6   1   1      280.57      264.73      4.53 o 
   7   1   1      156.46      139.08      4.32 o 
   8   1   1        0.12        1.54      0.60 o 
   9   1   1      220.25      211.88      3.85 o 
  10   1   1       58.00       58.51      2.31 o 
  11   1   1        0.62        0.86      0.69 o 
  12   1   1      278.08      271.50      7.29 o 
  13   1   1      130.91      141.44      6.10 o 
  14   1   1        1.90        0.68      0.90 o 
  15   1   1       36.36       30.85      2.68 o 
 -15   2   1        1.79        0.59      0.46 o 
 -14   2   1        0.02        0.42      0.50 o 
 -13   2   1       17.03       19.27      1.93 o 
 -12   2   1      168.05      160.04      7.94 o 
 -11   2   1       73.78       66.21      2.81 o 
 -10   2   1      202.53      201.59      5.11 o 
  -9   2   1      403.59      418.86      7.90 o 
  -8   2   1      122.07      109.62      3.54 o 
  -7   2   1     1831.38     1930.44     21.99 o 
  -6   2   1      972.16     1039.92     10.58 o 
  -5   2   1       41.56       38.29      1.84 o 
  -4   2   1      548.43      588.73      8.19 o 
  -3   2   1      114.48       89.03      1.82 o 
  -2   2   1     1104.48     1158.70     14.25 o 
  -1   2   1      132.28      105.90      2.64 o 
   0   2   1     1609.96     1561.22     21.57 o 
   1   2   1       11.88       17.50      1.03 o 
   2   2   1     5293.71     4843.70    262.67 o 
   3   2   1       66.35       77.93      2.11 o 
   4   2   1       43.34       57.29      2.60 o 
   5   2   1      384.09      395.85      6.16 o 
   6   2   1      173.58      199.48      4.92 o 
   7   2   1        0.00        0.92      0.55 o 
   8   2   1      203.95      179.35      3.08 o 
   9   2   1       24.29       25.55      1.68 o 
  10   2   1      947.62      972.24     15.00 o 
  11   2   1      276.51      249.84      8.66 o 
  12   2   1      211.87      226.45      8.25 o 
  13   2   1       45.90       43.65      3.78 o 
  14   2   1        3.91        4.23      1.34 o 
  15   2   1       38.57       31.86      2.27 o 
 -15   3   1        0.20        0.04      0.45 o 
 -14   3   1       11.13       10.11      1.16 o 
 -13   3   1       15.18       19.63      1.82 o 
 -12   3   1      120.27      120.40      5.00 o 
 -11   3   1      146.22      150.43      7.61 o 
 -10   3   1       12.48        8.73      3.56 o 
  -9   3   1      584.28      572.17     10.61 o 
  -8   3   1       97.62      104.92      3.25 o 
  -7   3   1       50.09       50.30      2.05 o 
  -6   3   1       41.70       50.29      1.79 o 
  -5   3   1      580.49      560.74      9.85 o 
  -4   3   1       24.50       33.77      1.98 o 
  -3   3   1      705.18      659.83     10.48 o 
  -2   3   1      195.92      198.85      8.07 o 
  -1   3   1     1390.37     1568.75     19.18 o 
   0   3   1       20.85       15.31      1.66 o 
   1   3   1       84.64       92.98      4.40 o 
   2   3   1      784.59      816.63      8.89 o 
   3   3   1      333.72      337.46      7.58 o 
   4   3   1      139.89      144.92      6.11 o 
   5   3   1      543.69      481.72     11.62 o 
   6   3   1      147.48      138.79      3.10 o 
   7   3   1        2.02        1.32      0.59 o 
   8   3   1      516.71      504.10     11.16 o 
   9   3   1      671.90      648.49     11.06 o 
  10   3   1       41.07       42.45      5.29 o 
  11   3   1       67.28       73.90      4.70 o 
  12   3   1       11.33       13.54      2.03 o 
  13   3   1       34.23       32.51      2.19 o 
  14   3   1        1.17        0.55      0.58 o 
 -14   4   1        0.08        0.37      1.14 o 
 -13   4   1       94.63      102.09      4.26 o 
 -12   4   1      111.10      106.94      4.49 o 
 -11   4   1        6.70        6.64      4.07 o 
 -10   4   1       67.22       66.97      6.12 o 
  -9   4   1      537.26      548.02     19.61 o 
  -8   4   1       64.54       60.46      3.06 o 
  -7   4   1       85.36       81.14      3.49 o 
  -6   4   1      377.33      371.71      9.83 o 
  -5   4   1      196.60      204.02      4.10 o 
  -4   4   1      592.25      553.13      7.14 o 
  -3   4   1      305.72      310.37      5.92 o 
  -2   4   1       54.99       42.14      2.57 o 
  -1   4   1      612.83      680.16     12.88 o 
   0   4   1      622.35      584.87     10.37 o 
   1   4   1       69.46       79.35      4.91 o 
   2   4   1      394.34      373.16     12.35 o 
   3   4   1       83.79       93.71      2.78 o 
   4   4   1      270.07      253.06      6.65 o 
   5   4   1       31.08       32.78      1.73 o 
   6   4   1       31.59       37.02      2.12 o 
   7   4   1        1.73        2.40      1.16 o 
   8   4   1       95.39       93.13      3.36 o 
   9   4   1      189.50      189.56      6.00 o 
  10   4   1       24.94       28.74      2.63 o 
  11   4   1       19.60       18.87      2.47 o 
  12   4   1       39.87       28.00      3.89 o 
  13   4   1       13.27       14.91      2.60 o 
  14   4   1        3.58        1.23      1.50 o 
 -13   5   1       10.87        9.48      2.33 o 
 -12   5   1        3.72        1.89      1.90 o 
 -11   5   1      197.64      188.43      6.26 o 
 -10   5   1       79.20       81.01      3.99 o 
  -9   5   1       52.53       56.94      3.89 o 
  -8   5   1        0.98        1.17      0.71 o 
  -7   5   1        0.48        1.72      0.85 o 
  -6   5   1      265.17      297.56      6.26 o 
  -5   5   1      747.39      741.25     13.86 o 
  -4   5   1       47.23       44.77      3.45 o 
  -3   5   1     1996.22     2021.29     39.13 o 
  -2   5   1       15.63       20.22      1.67 o 
  -1   5   1      256.95      243.35      6.75 o 
   0   5   1       48.68       37.64      1.88 o 
   1   5   1        0.10        1.70      0.90 o 
   2   5   1      154.39      148.59      7.43 o 
   3   5   1      253.98      229.04      6.94 o 
   4   5   1        2.31        0.77      0.97 o 
   5   5   1      246.85      250.42      8.07 o 
   6   5   1      605.69      627.63     12.52 o 
   7   5   1       72.45       78.10      5.38 o 
   8   5   1      114.78      128.22      5.74 o 
   9   5   1        0.80        1.34      1.13 o 
  10   5   1        1.48        0.97      0.88 o 
  11   5   1       66.33       63.36      4.21 o 
  12   5   1        3.00        1.51      3.26 o 
 -11   6   1       83.16       77.59      3.24 o 
 -10   6   1        2.39        1.34      1.64 o 
  -9   6   1       46.27       41.18      4.10 o 
  -8   6   1       30.20       29.58      3.54 o 
  -7   6   1       93.66       91.08      6.44 o 
  -6   6   1        0.03        0.26      0.93 o 
  -5   6   1       84.20       73.32      5.14 o 
  -4   6   1      281.10      280.20     10.39 o 
  -3   6   1       76.46       82.47      9.33 o 
  -2   6   1      620.41      618.03     31.22 o 
  -1   6   1      498.61      478.38     24.36 o 
   0   6   1     1195.24     1252.93     23.48 o 
   1   6   1      431.70      434.44     24.86 o 
   2   6   1      207.90      208.19     10.34 o 
   3   6   1      617.38      636.74     19.69 o 
   4   6   1      285.93      329.74     11.93 o 
   5   6   1        1.01        2.49      1.57 o 
   6   6   1       88.81       88.74      5.98 o 
   7   6   1        5.59        8.21      5.16 o 
   8   6   1        1.21        0.93      1.14 o 
   9   6   1        5.54        6.48      1.85 o 
  10   6   1      169.77      177.74      7.91 o 
  -8   7   1       24.88       26.51      2.94 o 
  -7   7   1       24.84       25.36      4.08 o 
  -6   7   1        1.06        1.62      1.82 o 
  -5   7   1       13.73       15.14      2.49 o 
  -4   7   1        0.06        0.66      0.98 o 
  -3   7   1        0.38        1.34      2.46 o 
  -2   7   1      212.67      178.78      8.58 o 
   1   7   1       40.34       35.82      4.14 o 
   2   7   1       39.51       28.02      3.06 o 
   3   7   1       25.60       22.10      2.64 o 
   4   7   1      147.18      128.50      7.46 o 
   5   7   1        0.41        0.66      0.57 o 
   6   7   1        5.98       10.28      2.28 o 
   7   7   1        0.02        0.52      1.14 o 
   8   7   1       24.48       31.05      3.26 o 
 -16   0   2       94.83       91.16      4.97 o 
 -15   0   2        1.03        2.60      2.60 o 
 -14   0   2        5.11        5.41      5.15 o 
 -13   0   2        5.91        2.83      2.33 o 
 -12   0   2      925.17      863.40     28.87 o 
 -11   0   2      171.27      154.02      5.67 o 
 -10   0   2       81.79       75.96      3.13 o 
  -9   0   2      349.45      318.44      8.11 o 
  -8   0   2      117.48      125.96      6.59 o 
  -7   0   2     1760.53     1949.68     43.50 o 
  -6   0   2     4097.19     5172.16    158.33 o 
  -5   0   2     6461.85     6476.69    495.76 o 
  -4   0   2      282.03      261.48      6.10 o 
  -3   0   2       82.65       63.02      2.68 o 
  -2   0   2     2003.36     1894.82     32.20 o 
  -1   0   2     2507.13     2267.68     40.94 o 
   0   0   2     8628.77     9000.10   1132.50 o 
   1   0   2       46.26       34.34      1.69 o 
   2   0   2     1021.11     1064.85     13.90 o 
   3   0   2    10293.82    13600.47    993.27 o 
   4   0   2      196.54      169.91      4.33 o 
   5   0   2       33.15       44.45      2.64 o 
   6   0   2      206.06      220.56      9.42 o 
   7   0   2     2547.84     2889.89     76.08 o 
   8   0   2     1224.58     1418.92     16.06 o 
   9   0   2      247.62      236.13      5.97 o 
  10   0   2       28.36       26.22      2.32 o 
  11   0   2      585.18      588.84     13.07 o 
  12   0   2      792.31      876.62     25.91 o 
  13   0   2       24.00       14.94      2.30 o 
  14   0   2        0.83        0.25      0.80 o 
  15   0   2        1.73        1.05      1.71 o 
 -16   1   2       10.20        7.94      1.37 o 
 -15   1   2      207.56      231.72     11.45 o 
 -14   1   2      329.43      310.54      8.52 o 
 -13   1   2      237.71      260.55      7.80 o 
 -12   1   2        0.14        0.50      0.61 o 
 -11   1   2      401.47      382.07      6.92 o 
 -10   1   2       27.32       21.92      1.78 o 
  -9   1   2       87.06      100.40      2.64 o 
  -8   1   2      331.37      334.75      6.57 o 
  -7   1   2       18.04       24.01      1.73 o 
  -6   1   2      278.31      257.33      4.92 o 
  -5   1   2     2958.32     3156.53     32.13 o 
  -4   1   2      475.47      567.18      8.72 o 
  -3   1   2     2889.60     2824.56     33.33 o 
  -2   1   2        9.75       11.69      0.96 o 
  -1   1   2      473.76      469.91      8.13 o 
   0   1   2       61.69       57.59      1.01 o 
   1   1   2     6942.56     7349.81    459.64 o 
   2   1   2       91.69       73.56      1.78 o 
   3   1   2      314.44      318.22      5.33 o 
   4   1   2       83.83       54.24      1.27 o 
   5   1   2        8.10        6.82      0.89 o 
   6   1   2     1276.98     1263.14     11.94 o 
   7   1   2       21.10       26.20      3.65 o 
   8   1   2     1545.81     1596.31     21.82 o 
   9   1   2       64.43       60.48      2.36 o 
  10   1   2       11.14       12.24      1.89 o 
  11   1   2       22.94       24.37      1.67 o 
  12   1   2       25.38       24.52      2.30 o 
  13   1   2        7.60        6.12      3.18 o 
  14   1   2       25.48       24.88      1.90 o 
  15   1   2      134.13      137.28      7.45 o 
 -15   2   2        6.74        6.60      1.06 o 
 -14   2   2       30.34       32.92      1.67 o 
 -13   2   2        3.21        2.63      1.25 o 
 -12   2   2      148.10      140.34      7.07 o 
 -11   2   2      106.97       96.19      3.21 o 
 -10   2   2      194.71      172.32      4.57 o 
  -9   2   2       81.18       73.24      2.43 o 
  -8   2   2     1801.24     1759.20     29.98 o 
  -7   2   2      216.74      232.76      5.21 o 
  -6   2   2       96.47       99.86      3.84 o 
  -5   2   2        7.25        5.73      0.87 o 
  -4   2   2     5111.55     4976.82    195.53 o 
  -3   2   2      973.04      955.52     10.11 o 
  -2   2   2      290.23      281.25      4.16 o 
  -1   2   2       60.70       85.58      1.77 o 
   0   2   2     1190.02     1146.97     18.77 o 
   1   2   2     2142.55     2314.40     52.39 o 
   2   2   2      207.37      205.70      3.33 o 
   3   2   2     1904.68     1855.71     22.56 o 
   4   2   2      787.80      753.52      8.72 o 
   5   2   2      165.99      168.44      5.72 o 
   6   2   2       19.22       17.59      1.82 o 
   7   2   2        0.09        1.71      0.95 o 
   8   2   2     1071.74     1048.20     14.27 o 
   9   2   2       86.57       90.74      2.86 o 
  10   2   2       28.43       29.13      1.87 o 
  11   2   2       71.55       68.77      4.83 o 
  12   2   2        1.33        1.39      0.94 o 
  13   2   2       18.45       15.29      1.88 o 
  14   2   2       13.02       10.97      1.53 o 
 -15   3   2        8.14        9.03      1.33 o 
 -14   3   2       13.52       11.93      1.06 o 
 -13   3   2       88.61       86.22      3.34 o 
 -12   3   2       94.39       96.65      4.70 o 
 -11   3   2      323.46      365.09     10.00 o 
 -10   3   2      143.39      129.70      4.33 o 
  -9   3   2       58.65       52.92      2.40 o 
  -8   3   2      556.13      530.14     11.69 o 
  -7   3   2      157.67      133.64      3.01 o 
  -6   3   2       28.97       32.01      1.54 o 
  -5   3   2      631.04      662.26     10.14 o 
  -4   3   2      442.10      472.12      7.60 o 
  -3   3   2       12.24        3.78      1.04 o 
  -2   3   2       10.08       20.27      1.64 o 
  -1   3   2      127.35      168.01      7.86 o 
   0   3   2       31.64       30.00      1.80 o 
   1   3   2       96.16       95.15      3.69 o 
   2   3   2     1654.99     1878.69     32.55 o 
   3   3   2      572.99      578.97      9.20 o 
   4   3   2      252.03      294.44      6.70 o 
   5   3   2     1494.43     1594.82     22.60 o 
   6   3   2       51.86       48.02      1.93 o 
   7   3   2        7.55        5.20      1.48 o 
   8   3   2      678.37      660.97     12.07 o 
   9   3   2      390.45      402.69      7.74 o 
  10   3   2      306.83      300.24      9.24 o 
  11   3   2      291.17      297.94     20.28 o 
  12   3   2       15.23       13.36      1.86 o 
  13   3   2        3.00        1.45      1.19 o 
  14   3   2        0.00        0.14      0.43 o 
 -14   4   2       48.10       56.74      5.74 o 
 -13   4   2        0.35        0.94      0.70 o 
 -12   4   2       27.09       29.13      2.83 o 
 -11   4   2        9.82       14.26      2.81 o 
 -10   4   2      652.90      687.71     17.65 o 
  -9   4   2        0.05        0.68      0.99 o 
  -8   4   2      247.92      258.08      6.33 o 
  -7   4   2     1782.09     1825.10     34.18 o 
  -6   4   2      457.24      458.63     10.56 o 
  -5   4   2      218.51      212.83      4.23 o 
  -4   4   2       15.47       16.97      1.72 o 
  -3   4   2      173.71      177.71      4.23 o 
  -2   4   2      302.92      278.75      6.77 o 
  -1   4   2      317.54      309.96      6.88 o 
   0   4   2        1.40        5.71      2.69 o 
   1   4   2     1360.18     1374.20     18.88 o 
   2   4   2        4.15        2.97      1.14 o 
   3   4   2       52.91       46.66      1.87 o 
   4   4   2      662.54      674.95     11.92 o 
   5   4   2      177.76      172.52      5.28 o 
   6   4   2        1.99        1.10      1.00 o 
   7   4   2      156.21      155.99      5.43 o 
   8   4   2      230.23      227.73      7.80 o 
   9   4   2      311.32      335.15     10.12 o 
  10   4   2       19.98       18.40      6.05 o 
  11   4   2       44.76       42.32      4.50 o 
  12   4   2       98.51       59.95      5.77 o 
  13   4   2        2.76        2.49      4.93 o 
 -13   5   2        0.38        0.56      1.37 o 
 -12   5   2       23.91       23.41      2.03 o 
 -11   5   2        0.73        0.45      0.90 o 
 -10   5   2        0.68        1.50      0.88 o 
  -9   5   2       45.55       38.39      3.14 o 
  -8   5   2       87.13       86.39      7.06 o 
  -7   5   2      681.62      652.75     22.71 o 
  -6   5   2       57.98       51.54      2.59 o 
  -5   5   2       81.30       76.79      4.57 o 
  -4   5   2      410.00      433.93     16.35 o 
  -3   5   2      347.55      335.77     10.09 o 
  -2   5   2      979.84      991.50     24.83 o 
  -1   5   2        6.20        6.45      2.32 o 
   0   5   2       10.07       10.86      4.64 o 
   1   5   2      807.59      815.32     22.14 o 
   2   5   2      214.79      202.42      7.97 o 
   3   5   2      100.55      109.20      4.57 o 
   4   5   2      144.66      160.25      5.38 o 
   5   5   2       15.33       15.79      2.28 o 
   6   5   2        3.10        3.82      2.11 o 
   7   5   2       67.42       72.98      5.22 o 
   8   5   2        4.15        3.79      1.78 o 
   9   5   2       36.16       28.51      3.07 o 
  10   5   2        5.81        6.88      1.84 o 
  11   5   2       10.34        7.60      1.38 o 
  12   5   2       32.67       32.66      3.71 o 
 -11   6   2       22.07       17.95      1.74 o 
 -10   6   2      136.05      123.88      6.71 o 
  -9   6   2       32.14       31.32      2.75 o 
  -8   6   2       14.82       13.10      2.93 o 
  -7   6   2       14.12       11.99      2.80 o 
  -6   6   2        7.81        7.84      5.61 o 
  -5   6   2        4.10        4.37      2.21 o 
  -4   6   2      512.80      539.44     17.19 o 
  -3   6   2       99.27       95.06      7.29 o 
  -2   6   2      750.34      715.80     41.37 o 
  -1   6   2       40.40       43.20      3.66 o 
   0   6   2       83.26       78.58      6.72 o 
   1   6   2       78.51       73.65      4.85 o 
   2   6   2     1275.10     1376.65     37.32 o 
   3   6   2        0.87        0.85      1.44 o 
   4   6   2      498.96      515.86     24.21 o 
   5   6   2       46.59       44.76      3.97 o 
   6   6   2       15.47       18.17      2.51 o 
   7   6   2       43.27       33.68      6.62 o 
   8   6   2        0.86        1.14      1.10 o 
   9   6   2       35.05       37.47      5.70 o 
  10   6   2       38.02       35.72      3.12 o 
  -8   7   2       18.32       19.14      2.57 o 
  -7   7   2        9.35        9.67      1.83 o 
  -6   7   2        0.14        1.80      1.60 o 
  -5   7   2        0.72        0.45      0.76 o 
  -4   7   2      268.93      266.94      9.15 o 
  -3   7   2      129.16      129.69      5.21 o 
  -2   7   2       14.42       15.22      3.31 o 
  -1   7   2      701.35      705.60     28.85 o 
   0   7   2      341.53      326.58     15.41 o 
   1   7   2      153.88      158.59      8.96 o 
   2   7   2       47.57       46.97      4.59 o 
   3   7   2       79.50       80.52      4.04 o 
   4   7   2        0.13        0.73      0.89 o 
   5   7   2      102.61      100.25      6.30 o 
   6   7   2       28.97       24.97      4.22 o 
   7   7   2       19.52       18.27      2.58 o 
   8   7   2       29.67       32.36      2.53 o 
 -16   1   3        7.75        8.41      1.04 o 
 -15   1   3       15.70       13.61      2.22 o 
 -14   1   3        0.10        0.67      0.98 o 
 -13   1   3       82.76       79.58      3.92 o 
 -12   1   3      395.00      364.19     10.20 o 
 -11   1   3        2.21        1.23      0.63 o 
 -10   1   3      152.93      136.44      3.81 o 
  -9   1   3      714.06      661.18     16.96 o 
  -8   1   3       29.06       28.55      1.56 o 
  -7   1   3       56.54       44.65      2.42 o 
  -6   1   3        9.40       12.88      1.60 o 
  -5   1   3      715.08      746.63      8.23 o 
  -4   1   3      354.56      327.89      5.05 o 
  -3   1   3      140.46      129.37      2.76 o 
  -2   1   3       19.34       21.66      1.07 o 
  -1   1   3     3140.60     3123.70     68.68 o 
   0   1   3      738.79      737.63      8.15 o 
   1   1   3     4587.24     4837.77    244.27 o 
   2   1   3     3647.02     3976.83    103.21 o 
   3   1   3     2557.50     2725.68     40.71 o 
   4   1   3      963.53      961.39     11.73 o 
   5   1   3      168.23      162.89      5.26 o 
   6   1   3       15.87       19.17      1.55 o 
   7   1   3       25.84       24.01      1.21 o 
   8   1   3     2549.87     2756.34     25.84 o 
   9   1   3      300.52      316.35      7.10 o 
  10   1   3      159.17      152.80      4.08 o 
  11   1   3       93.20       90.34      3.73 o 
  12   1   3       69.57       68.50      4.30 o 
  13   1   3        0.92        0.88      0.85 o 
  14   1   3        2.68        2.57      2.03 o 
 -16   2   3       93.95       78.41      4.61 o 
 -15   2   3      135.71      135.26      5.05 o 
 -14   2   3        0.04        0.15      0.30 o 
 -13   2   3      131.84      130.10      3.79 o 
 -12   2   3       99.45      110.69      5.31 o 
 -11   2   3      176.53      171.32      4.32 o 
 -10   2   3      737.92      700.13     12.50 o 
  -9   2   3        8.34        9.50      2.59 o 
  -8   2   3       20.96       15.16      1.66 o 
  -7   2   3      438.05      456.49      8.46 o 
  -6   2   3      198.52      185.05      6.13 o 
  -5   2   3     1844.78     2060.98     20.45 o 
  -4   2   3      370.19      341.30      5.02 o 
  -3   2   3      854.52      837.74     10.47 o 
  -2   2   3     2640.60     2731.03     24.40 o 
  -1   2   3     1205.49     1172.68     10.29 o 
   0   2   3     1203.80     1128.87     16.83 o 
   1   2   3       12.78       10.56      0.64 o 
   2   2   3       97.56       93.58      2.39 o 
   3   2   3      947.95      983.71      9.45 o 
   4   2   3     1909.31     2192.73     21.94 o 
   5   2   3     2087.22     2362.70     20.82 o 
   6   2   3      953.60      971.17     13.59 o 
   7   2   3      108.07       92.87      2.02 o 
   8   2   3       24.63       23.50      1.32 o 
   9   2   3        0.32        0.83      0.69 o 
  10   2   3       83.78       81.48      2.70 o 
  11   2   3      159.76      170.08      6.82 o 
  12   2   3      311.71      333.86      9.21 o 
  13   2   3        5.58        6.24      1.30 o 
  14   2   3       57.99       59.05      3.92 o 
 -15   3   3        0.08        0.43      0.69 o 
 -14   3   3        6.17        3.91      1.43 o 
 -13   3   3      167.99      173.64      4.94 o 
 -12   3   3        0.31        1.19      0.86 o 
 -11   3   3        0.87        1.14      0.66 o 
 -10   3   3       93.95       85.30      3.10 o 
  -9   3   3        4.85        3.12      1.15 o 
  -8   3   3     1759.21     1772.07     37.15 o 
  -7   3   3        9.92       10.22      2.20 o 
  -6   3   3      492.42      440.66      6.05 o 
  -5   3   3       32.73       37.76      2.12 o 
  -4   3   3       92.17       84.82      3.14 o 
  -3   3   3     3394.99     3781.15     34.12 o 
  -2   3   3     3644.08     3771.19    122.61 o 
  -1   3   3      104.22      107.58      4.13 o 
   0   3   3     1432.03     1550.76     22.85 o 
   1   3   3      215.38      223.07      5.98 o 
   2   3   3      393.54      381.15      7.07 o 
   3   3   3     1993.16     2196.17     39.75 o 
   4   3   3      145.15      149.32      5.90 o 
   5   3   3      454.34      433.13      7.23 o 
   6   3   3      175.97      145.61      3.54 o 
   7   3   3       27.37       29.09      1.52 o 
   8   3   3       36.18       37.49      1.88 o 
   9   3   3      611.98      647.31     13.25 o 
  10   3   3        9.07        8.62      4.23 o 
  11   3   3      142.74      149.34      7.63 o 
  12   3   3       94.87       92.28      6.44 o 
  13   3   3       46.89       46.88      5.00 o 
  14   3   3       18.63       18.98      2.71 o 
 -14   4   3        0.45        0.60      0.82 o 
 -13   4   3       14.22       17.38      1.88 o 
 -12   4   3       27.12       29.41      2.61 o 
 -11   4   3        0.00        0.90      1.10 o 
 -10   4   3      201.41      207.83      7.29 o 
  -9   4   3      503.12      476.81     16.85 o 
  -8   4   3      184.83      184.04      6.34 o 
  -7   4   3        5.94        8.92      2.95 o 
  -6   4   3       91.27       92.27      3.91 o 
  -5   4   3      323.14      324.88      6.78 o 
  -4   4   3      564.48      554.77      9.51 o 
  -3   4   3        3.87        3.66      1.27 o 
  -2   4   3      133.22      134.27      3.99 o 
  -1   4   3       75.90       61.39      2.60 o 
   0   4   3      405.20      377.62      7.44 o 
   1   4   3      908.37      942.67     24.00 o 
   2   4   3      104.76      110.01      3.33 o 
   3   4   3      759.66      729.31     15.00 o 
   4   4   3       73.42       68.15      2.91 o 
   5   4   3      667.35      659.75     15.64 o 
   6   4   3      911.38      919.37     22.54 o 
   7   4   3        0.16        1.16      1.19 o 
   8   4   3        2.47        9.09      3.10 o 
   9   4   3      124.08      124.63      8.13 o 
  10   4   3      176.56      181.55      8.52 o 
  11   4   3       47.09       45.61      4.66 o 
  12   4   3      152.67      164.78     13.22 o 
  13   4   3       20.64       22.39      3.05 o 
 -13   5   3        0.26        0.16      0.71 o 
 -12   5   3       75.17       69.13      3.11 o 
 -11   5   3      193.80      215.05      6.50 o 
 -10   5   3      243.29      253.95      9.67 o 
  -9   5   3      224.41      235.33     11.04 o 
  -8   5   3      184.60      193.23      8.78 o 
  -7   5   3      143.23      140.81     10.16 o 
  -6   5   3        0.06        0.81      1.01 o 
  -5   5   3       49.15       40.79      2.94 o 
  -4   5   3       25.46       25.93      1.96 o 
  -3   5   3        7.71       20.65      5.41 o 
  -2   5   3        7.85        8.70      2.85 o 
  -1   5   3        0.46        0.52      0.82 o 
   0   5   3        2.83        2.02      1.09 o 
   1   5   3      248.57      244.72      8.05 o 
   2   5   3       10.87       11.72      1.99 o 
   3   5   3      364.64      375.15     11.56 o 
   4   5   3       67.17       69.70      3.43 o 
   5   5   3        0.01        1.02      0.96 o 
   6   5   3      269.70      271.64      8.80 o 
   7   5   3       67.77       63.58      5.52 o 
   8   5   3      395.02      419.66     11.41 o 
   9   5   3      212.64      243.98      7.53 o 
  10   5   3       34.89       36.85      2.95 o 
  11   5   3        3.14        2.85      2.82 o 
 -11   6   3        0.81        0.09      0.66 o 
 -10   6   3       52.68       49.02      3.03 o 
  -9   6   3        7.70        5.56      4.48 o 
  -8   6   3      131.89      126.83      6.14 o 
  -7   6   3       64.65       74.62      5.45 o 
  -6   6   3      209.52      228.42     10.16 o 
  -5   6   3      645.39      735.76     36.72 o 
  -4   6   3       32.13       40.27      4.20 o 
  -3   6   3      251.58      283.66      8.76 o 
  -2   6   3      121.92      121.06      7.13 o 
  -1   6   3        0.63        1.63      1.00 o 
   0   6   3       11.71       10.10      5.81 o 
   1   6   3      175.75      178.53      9.23 o 
   2   6   3        3.41        3.50      1.97 o 
   3   6   3      241.96      275.05     10.33 o 
   4   6   3      415.75      451.08     22.20 o 
   5   6   3      101.33      105.83      6.15 o 
   6   6   3       51.91       51.95      6.84 o 
   7   6   3        5.47        9.69      6.30 o 
   8   6   3        0.12        0.22      0.59 o 
   9   6   3       71.19       69.02      5.84 o 
  10   6   3        0.80        0.23      0.77 o 
  -8   7   3       90.33       88.04      4.88 o 
  -7   7   3       10.94        8.87      1.35 o 
  -6   7   3       33.49       28.06      3.27 o 
  -5   7   3      130.49      156.34      5.84 o 
  -4   7   3       84.91       80.49      3.99 o 
  -3   7   3       50.34       43.63      4.45 o 
  -2   7   3       10.27        6.27      5.15 o 
  -1   7   3        6.78        7.86      2.24 o 
   0   7   3        2.33        3.44      4.04 o 
   1   7   3        4.15        4.81      5.86 o 
   2   7   3       13.49       10.56      1.63 o 
   3   7   3       52.08       53.87      3.30 o 
   4   7   3       94.50       88.04      4.18 o 
   5   7   3       37.75       43.11      6.49 o 
   6   7   3        1.05        1.48      1.94 o 
   7   7   3       53.14       52.26      3.69 o 
 -16   0   4        0.26        0.43      0.71 o 
 -15   0   4       51.01       59.71      5.08 o 
 -14   0   4       58.05       62.78      8.54 o 
 -13   0   4       52.68       54.58      4.30 o 
 -12   0   4        0.01        0.97      1.09 o 
 -11   0   4      145.18      144.79      4.48 o 
 -10   0   4      389.99      375.02      9.94 o 
  -9   0   4      958.52     1005.06     11.62 o 
  -8   0   4      888.41      795.11     52.15 o 
  -7   0   4       14.31       19.86      2.36 o 
  -6   0   4     7751.19     9859.29    268.45 o 
  -5   0   4     1554.48     1528.06     18.92 o 
  -4   0   4      591.33      435.25     34.42 o 
  -3   0   4        5.99       27.48      3.67 o 
  -2   0   4     5546.79     5150.98    579.75 o 
  -1   0   4      832.61      751.28      8.31 o 
   0   0   4    46507.76    27658.48   2019.67 o 
   1   0   4     3866.34     3242.77    311.29 o 
   2   0   4    11086.27    13103.84   1297.99 o 
   3   0   4     4067.35     4254.61    157.04 o 
   4   0   4     2685.98     2808.10    114.64 o 
   5   0   4     2264.38     2456.09     49.25 o 
   6   0   4     1166.61     1222.22     21.56 o 
   7   0   4     2336.67     2554.94     35.67 o 
   8   0   4       14.94       11.60      2.24 o 
   9   0   4       28.25       24.41      2.37 o 
  10   0   4      226.32      221.39      6.96 o 
  11   0   4        2.40        5.63      2.87 o 
  12   0   4      112.92      131.20      7.25 o 
  13   0   4       52.83       54.60      3.83 o 
  14   0   4      142.12      159.41     18.46 o 
 -16   1   4        1.68        1.03      2.05 o 
 -15   1   4       63.90       61.08      2.99 o 
 -14   1   4      318.98      317.77      7.48 o 
 -13   1   4       64.30       60.91      4.12 o 
 -12   1   4       42.92       55.14      3.52 o 
 -11   1   4       61.61       56.08      2.03 o 
 -10   1   4      325.18      313.67      5.94 o 
  -9   1   4      588.34      533.42      9.71 o 
  -8   1   4      422.91      417.55      6.20 o 
  -7   1   4       23.99       28.87      2.01 o 
  -6   1   4     1552.41     1585.68     19.54 o 
  -5   1   4     5207.19     5173.71    260.33 o 
  -4   1   4     2477.65     2628.23     19.72 o 
  -3   1   4     1038.92      976.19     19.69 o 
  -2   1   4      281.16      233.97      3.31 o 
  -1   1   4     1363.07     1298.10     19.02 o 
   0   1   4     9413.49     9485.74    579.22 o 
   1   1   4     4620.43     3509.97    334.88 o 
   2   1   4       89.20       84.43      3.10 o 
   3   1   4     4787.82     4734.91    222.27 o 
   4   1   4      583.72      561.85      6.78 o 
   5   1   4       28.36       30.70      1.76 o 
   6   1   4      670.94      681.71     11.17 o 
   7   1   4       64.01       63.18      1.83 o 
   8   1   4      197.39      210.55      5.08 o 
   9   1   4      258.45      259.05      5.82 o 
  10   1   4      312.89      311.68      5.94 o 
  11   1   4      235.54      254.63      7.39 o 
  12   1   4      143.56      150.89      4.96 o 
  13   1   4        1.37        0.81      0.60 o 
  14   1   4       43.12       37.78      3.32 o 
 -16   2   4        0.04        0.27      0.82 o 
 -15   2   4        0.00        0.09      0.40 o 
 -14   2   4        0.86        1.11      0.69 o 
 -13   2   4      216.00      213.14      5.24 o 
 -12   2   4      104.50       92.01      4.71 o 
 -11   2   4      894.78      841.07     13.22 o 
 -10   2   4      570.53      556.82      8.97 o 
  -9   2   4       95.32       90.89      2.51 o 
  -8   2   4      920.39      852.99     10.33 o 
  -7   2   4       10.29       10.82      1.83 o 
  -6   2   4       25.34       32.22      2.10 o 
  -5   2   4        6.36       12.30      1.27 o 
  -4   2   4      277.65      281.85      5.29 o 
  -3   2   4      387.21      402.76      8.72 o 
  -2   2   4      778.23      758.73      7.78 o 
  -1   2   4      128.81      116.44      2.59 o 
   0   2   4       82.20       66.21      1.93 o 
   1   2   4       96.91       91.12      3.22 o 
   2   2   4     1061.15     1046.08     11.97 o 
   4   2   4      295.65      370.51      6.02 o 
   5   2   4        9.10       10.00      2.09 o 
   6   2   4      832.82      825.93      7.71 o 
   7   2   4      260.90      263.96      3.63 o 
   8   2   4        5.37        6.97      1.37 o 
   9   2   4       73.61       85.13      3.06 o 
  10   2   4       41.86       37.87      2.38 o 
  11   2   4      342.72      366.69     10.35 o 
  12   2   4      216.11      209.58      5.68 o 
  13   2   4       40.36       37.80      2.20 o 
  14   2   4        1.30        0.76      1.34 o 
 -15   3   4        1.01        0.68      2.16 o 
 -14   3   4       25.90       28.53      2.45 o 
 -13   3   4       42.70       39.36      2.90 o 
 -12   3   4        0.87        0.92      0.67 o 
 -11   3   4       31.73       33.65      2.52 o 
 -10   3   4       57.88       54.24      2.59 o 
  -9   3   4       35.42       30.43      1.75 o 
  -8   3   4       13.12       12.28      2.41 o 
  -7   3   4      235.77      230.65      3.92 o 
  -6   3   4       19.68       24.81      1.28 o 
  -5   3   4       13.52       20.72      1.18 o 
  -4   3   4      486.11      466.90      7.64 o 
  -3   3   4       59.70       82.81      3.82 o 
  -2   3   4        0.29        1.16      0.80 o 
  -1   3   4     1248.47     1435.90     20.90 o 
   0   3   4     2031.17     2222.73     61.11 o 
   1   3   4      153.08      132.64      5.35 o 
   2   3   4       75.97       80.08      4.43 o 
   3   3   4      384.09      416.20      9.75 o 
   4   3   4      469.88      498.81      7.19 o 
   5   3   4      187.23      180.01      3.34 o 
   6   3   4      514.68      488.08      9.35 o 
   7   3   4        3.13        3.18      1.08 o 
   8   3   4       25.39       28.43      1.82 o 
   9   3   4        8.98        8.19      2.96 o 
  10   3   4      574.27      587.15     23.00 o 
  11   3   4      152.86      166.94      7.41 o 
  12   3   4      150.18      172.99      7.02 o 
  13   3   4      171.84      183.74     14.21 o 
 -14   4   4        0.09        0.21      0.51 o 
 -13   4   4       16.07       14.86      1.80 o 
 -12   4   4      768.83      874.40     18.65 o 
 -11   4   4      127.32      133.62      4.59 o 
 -10   4   4       90.62       93.52      5.06 o 
  -9   4   4       70.70       73.30      4.20 o 
  -8   4   4       53.70       65.33      3.48 o 
  -7   4   4      245.35      259.42      9.13 o 
  -6   4   4      375.67      346.93     10.11 o 
  -5   4   4       25.96       21.69      1.62 o 
  -4   4   4       82.38       85.56      3.05 o 
  -3   4   4        1.15        1.12      0.55 o 
  -2   4   4        0.09        0.43      0.38 o 
  -1   4   4      959.00     1001.84     15.33 o 
   0   4   4      472.69      517.50     11.29 o 
   1   4   4      299.26      319.12      5.75 o 
   2   4   4       28.05       38.06      1.87 o 
   3   4   4       75.44       78.77      2.53 o 
   4   4   4      362.69      317.66     22.21 o 
   5   4   4       56.21       48.47      2.61 o 
   6   4   4       15.71       20.48      2.14 o 
   7   4   4        0.39        1.18      0.93 o 
   8   4   4       47.85       45.64      4.80 o 
   9   4   4       37.34       36.65      3.07 o 
  10   4   4       62.50       59.86      4.69 o 
  11   4   4      190.84      192.86     11.83 o 
  12   4   4        1.04        0.69      1.00 o 
  13   4   4        6.14        4.26      2.30 o 
 -13   5   4        0.61        0.26      0.96 o 
 -12   5   4        0.21        0.33      0.54 o 
 -11   5   4        7.45        9.44      4.11 o 
 -10   5   4        8.69       10.68      2.43 o 
  -9   5   4      130.07      145.79      7.95 o 
  -8   5   4      386.91      424.67     16.70 o 
  -7   5   4      246.78      216.80     53.17 o 
  -6   5   4        3.34        1.73      1.19 o 
  -5   5   4        2.07        1.91      1.32 o 
  -4   5   4      337.91      332.68      8.20 o 
  -3   5   4       23.60       23.00      1.96 o 
  -2   5   4      840.19      852.09     34.49 o 
  -1   5   4      565.27      550.49     12.46 o 
   0   5   4       16.67       16.79      2.11 o 
   1   5   4      521.92      511.54     16.07 o 
   2   5   4       64.81       64.49      3.24 o 
   3   5   4      164.19      144.36      5.92 o 
   4   5   4       46.09       40.66      3.03 o 
   5   5   4        0.06        0.46      0.76 o 
   6   5   4        7.47        6.71      2.67 o 
   7   5   4      346.53      355.24     12.55 o 
   8   5   4       29.05       21.55      2.40 o 
   9   5   4        3.20        2.51      1.66 o 
  10   5   4        5.27        5.65      1.57 o 
 -11   6   4       29.64       35.55      2.07 o 
 -10   6   4       25.98       25.02      2.35 o 
  -9   6   4        3.65        1.93      1.62 o 
  -8   6   4        1.83        4.54      2.95 o 
  -7   6   4      185.73      188.80      7.86 o 
  -6   6   4        4.01        4.95      2.72 o 
  -5   6   4       17.69       17.85      2.45 o 
  -4   6   4      142.84      146.30      5.91 o 
  -3   6   4        4.05        4.08      2.00 o 
  -2   6   4      238.55      249.79      7.70 o 
  -1   6   4      264.01      263.89     14.54 o 
   0   6   4        0.71        1.30      0.84 o 
   1   6   4      130.50      152.33     10.82 o 
   2   6   4       46.83       38.12      5.83 o 
   3   6   4      190.39      223.15     10.11 o 
   4   6   4      106.17      106.75      7.43 o 
   5   6   4      418.59      432.69     16.89 o 
   6   6   4        1.46        4.56      2.59 o 
   7   6   4        5.99        8.68      2.24 o 
   8   6   4       20.95       24.74      3.09 o 
   9   6   4        0.79        0.52      1.80 o 
  -8   7   4        0.00        0.53      0.89 o 
  -7   7   4       16.27       17.52      1.78 o 
  -6   7   4       74.52       69.99      4.39 o 
  -5   7   4        6.79       10.49      2.40 o 
  -4   7   4      133.87      128.34      5.18 o 
  -3   7   4       16.58       15.85      2.05 o 
  -2   7   4       10.90       12.36      3.24 o 
  -1   7   4       24.61       23.90      4.53 o 
   0   7   4        8.13       10.24      2.57 o 
   1   7   4       75.32       74.93      5.94 o 
   2   7   4       38.80       40.85      2.88 o 
   3   7   4      111.21      124.25      5.40 o 
   4   7   4       40.35       47.14      4.98 o 
   5   7   4      111.05      125.45      9.63 o 
   6   7   4        5.78        9.38      1.35 o 
   7   7   4        5.00        4.20      2.19 o 
 -16   1   5        9.39       10.92      1.04 o 
 -15   1   5       58.08       60.37      2.83 o 
 -14   1   5       12.03       14.97      1.95 o 
 -13   1   5       97.67       86.53      4.14 o 
 -12   1   5        1.51        0.94      0.69 o 
 -11   1   5        6.53        7.66      2.00 o 
 -10   1   5      177.03      160.32      3.55 o 
  -9   1   5     1681.87     1643.59     14.55 o 
  -8   1   5       33.94       36.01      1.45 o 
  -7   1   5      991.87     1061.44     12.62 o 
  -6   1   5       62.01       79.12      3.30 o 
  -5   1   5        3.88        2.42      1.06 o 
  -4   1   5       25.06       31.96      1.81 o 
  -3   1   5     1383.49     1429.66     12.32 o 
  -2   1   5       65.99       58.70      1.29 o 
  -1   1   5      468.05      574.97      8.55 o 
   0   1   5       37.07       33.73      1.40 o 
   1   1   5     1156.22     1154.18     10.41 o 
   2   1   5        4.56        4.94      1.68 o 
   3   1   5      986.82     1142.74     12.14 o 
   4   1   5      108.24       99.58      3.73 o 
   5   1   5        3.97        1.15      0.80 o 
   6   1   5       11.63       17.51      1.20 o 
   7   1   5      128.03      123.15      2.74 o 
   8   1   5      396.43      447.39     10.14 o 
   9   1   5        4.63        4.48      1.45 o 
  10   1   5       91.63       89.57      3.63 o 
  11   1   5        2.77        4.05      1.67 o 
  12   1   5       11.82       10.92      1.65 o 
  13   1   5       65.34       66.45      2.76 o 
  14   1   5        1.43        0.59      0.68 o 
 -16   2   5        2.70        0.69      3.67 o 
 -15   2   5      138.05      124.95      4.24 o 
 -14   2   5       67.74       74.36      2.65 o 
 -13   2   5       77.54       82.50      3.88 o 
 -12   2   5      861.42      918.56     21.16 o 
 -11   2   5      231.47      236.63      6.28 o 
 -10   2   5      113.24      108.71      2.65 o 
  -9   2   5        0.59        0.78      0.52 o 
  -8   2   5      278.67      267.56      3.99 o 
  -7   2   5      333.58      319.69      9.83 o 
  -6   2   5        0.61        1.41      0.90 o 
  -5   2   5       63.84       79.29      3.08 o 
  -4   2   5       19.30       14.75      1.18 o 
  -3   2   5      102.42      118.29      3.93 o 
  -2   2   5     2343.86     2664.32     25.18 o 
  -1   2   5     1112.35     1234.87     13.63 o 
   0   2   5      115.54       98.31      3.64 o 
   1   2   5       65.51       59.30      2.64 o 
   2   2   5       12.38       11.67      1.85 o 
   3   2   5      401.66      482.40      7.82 o 
   4   2   5      607.04      622.25      9.63 o 
   5   2   5      247.10      205.48      3.44 o 
   6   2   5       60.16       68.91      1.94 o 
   7   2   5      142.76      128.05      3.18 o 
   8   2   5      124.33      118.97      3.12 o 
   9   2   5      105.89      117.40      3.70 o 
  10   2   5      385.09      443.54     11.02 o 
  11   2   5       40.54       39.71      3.21 o 
  12   2   5      368.74      371.71     10.63 o 
  13   2   5        0.90        0.48      0.94 o 
 -15   3   5        2.46        4.08      2.36 o 
 -14   3   5        3.79        3.32      3.10 o 
 -13   3   5      309.61      362.89     14.45 o 
 -12   3   5      130.50      123.25      4.05 o 
 -11   3   5       40.11       42.56      2.38 o 
 -10   3   5       14.23       12.31      2.14 o 
  -9   3   5      472.08      447.15      9.79 o 
  -8   3   5      307.20      283.69      7.14 o 
  -7   3   5      110.44       94.76      2.91 o 
  -6   3   5       51.21       42.26      1.67 o 
  -5   3   5      100.36       89.13      2.61 o 
  -4   3   5      365.21      382.67      6.29 o 
  -3   3   5      373.83      406.09      9.20 o 
  -2   3   5      548.46      582.62     16.14 o 
  -1   3   5     3052.37     3346.10     49.39 o 
   0   3   5     1814.37     2102.79     43.40 o 
   1   3   5      223.74      251.01      6.65 o 
   2   3   5       33.88       38.03      3.16 o 
   3   3   5      593.88      603.54      8.76 o 
   4   3   5      244.59      221.64      4.00 o 
   5   3   5      581.32      584.93      6.97 o 
   6   3   5       29.04       27.88      1.69 o 
   7   3   5        3.84        5.04      1.60 o 
   8   3   5       16.05       20.98      2.94 o 
   9   3   5      917.93      996.14     19.51 o 
  10   3   5       13.58       16.05      1.96 o 
  11   3   5       55.52       58.15      4.19 o 
  12   3   5       11.39       16.52      2.65 o 
  13   3   5       23.14       18.57      2.89 o 
 -14   4   5       57.99       61.19      2.55 o 
 -13   4   5       14.87       14.28      1.64 o 
 -12   4   5       37.48       38.78      3.01 o 
 -11   4   5       48.80       57.38      3.82 o 
 -10   4   5       59.75       63.05      4.26 o 
  -9   4   5      945.52     1015.44     32.82 o 
  -8   4   5      151.59      144.15      5.82 o 
  -7   4   5      203.44      201.82      6.23 o 
  -6   4   5      186.95      161.68      5.57 o 
  -5   4   5      101.26      101.42      4.20 o 
  -4   4   5      682.02      732.82     16.49 o 
  -3   4   5      786.31      806.52     11.01 o 
  -2   4   5        0.59        2.27      0.73 o 
  -1   4   5      511.53      490.58     11.85 o 
   0   4   5      555.16      543.11     11.84 o 
   1   4   5       47.03       40.95      1.92 o 
   2   4   5        1.86        2.48      0.98 o 
   3   4   5      233.91      216.32      6.23 o 
   4   4   5      107.29      121.39      4.48 o 
   5   4   5      561.38      572.92     11.67 o 
   6   4   5      193.34      192.44      5.26 o 
   7   4   5       11.59        6.59      3.50 o 
   8   4   5       38.55       41.98      3.19 o 
   9   4   5      101.04       88.52      3.83 o 
  10   4   5       23.33       24.23      3.05 o 
  11   4   5        2.78        1.71      2.30 o 
  12   4   5       83.30       78.33      5.75 o 
 -13   5   5        1.34        0.59      2.10 o 
 -12   5   5      132.59      142.17      3.65 o 
 -11   5   5       54.41       62.58      2.68 o 
 -10   5   5       11.92       13.29      2.30 o 
  -9   5   5      368.03      359.15     11.47 o 
  -8   5   5      309.56      345.54     11.66 o 
  -7   5   5        0.02        1.71      1.46 o 
  -6   5   5      116.40      122.97      5.35 o 
  -5   5   5       74.43       82.28      3.50 o 
  -4   5   5       10.57        9.79      3.24 o 
  -3   5   5      586.63      590.15     15.82 o 
  -2   5   5      111.53      107.40      4.20 o 
  -1   5   5      257.20      236.31      5.75 o 
   0   5   5        2.41        5.15      1.97 o 
   1   5   5        4.61        2.98      1.17 o 
   2   5   5      121.98      127.50      4.76 o 
   3   5   5       92.66       81.47      4.27 o 
   4   5   5       14.76       12.88      2.34 o 
   5   5   5        6.86        8.79      4.06 o 
   6   5   5       93.60       94.91      4.31 o 
   7   5   5       86.71       79.43      4.79 o 
   8   5   5       25.80       21.00      2.47 o 
   9   5   5        1.04        1.96      2.27 o 
  10   5   5       68.42       54.04      3.41 o 
  11   5   5        4.13        1.67      5.08 o 
 -11   6   5        3.23        1.20      2.66 o 
 -10   6   5       14.64       15.66      1.52 o 
  -9   6   5       70.03       85.06      5.29 o 
  -8   6   5       49.27       48.62      3.40 o 
  -7   6   5      188.27      188.46      7.68 o 
  -6   6   5      273.69      281.45      9.84 o 
  -5   6   5       13.79       15.20      2.00 o 
  -4   6   5        4.01        6.24      2.90 o 
  -3   6   5      147.50      145.88      5.92 o 
  -2   6   5       68.50       65.95      5.41 o 
  -1   6   5        9.72       12.54      2.14 o 
   0   6   5       14.74       19.88      2.17 o 
   1   6   5       67.72       62.43      5.02 o 
   2   6   5       18.63       13.87      8.34 o 
   3   6   5        1.97        0.80      1.30 o 
   4   6   5      243.81      230.37      8.86 o 
   5   6   5      186.30      180.47      7.86 o 
   6   6   5        1.51        0.29      1.21 o 
   7   6   5       85.31       92.79      4.45 o 
   8   6   5      153.16      161.03     11.72 o 
   9   6   5       12.39       12.95      1.92 o 
  -8   7   5       19.35       19.02      2.48 o 
  -7   7   5      133.85      151.63     12.28 o 
  -6   7   5        5.70        2.36      2.99 o 
  -5   7   5       32.64       34.04      3.80 o 
  -4   7   5        2.43        2.05      2.55 o 
  -3   7   5        0.12        1.44      2.40 o 
  -2   7   5       12.96       10.21      2.55 o 
  -1   7   5       12.79       15.71      2.92 o 
   0   7   5        1.38        1.99      2.14 o 
   1   7   5        3.19        1.74      1.83 o 
   2   7   5       17.40       16.05      2.28 o 
   3   7   5       15.00       14.78      1.89 o 
   4   7   5      143.46      135.59      7.33 o 
   5   7   5       10.37        5.47      1.99 o 
   6   7   5       11.09        9.27      1.33 o 
 -16   0   6        4.93        8.74      1.45 o 
 -15   0   6       64.35       69.44      6.41 o 
 -14   0   6      193.43      195.79      6.08 o 
 -13   0   6       25.90       28.32      2.45 o 
 -12   0   6      391.91      314.50     52.18 o 
 -11   0   6      140.98      139.93      4.52 o 
 -10   0   6      455.81      451.22     10.28 o 
  -9   0   6      899.34      881.86     11.05 o 
  -8   0   6      503.23      446.58      6.70 o 
  -7   0   6      474.47      520.49      9.13 o 
  -6   0   6      535.14      576.51     11.76 o 
  -5   0   6     1220.86     1175.40     29.49 o 
  -4   0   6     2603.07     3134.51     87.74 o 
  -3   0   6     4634.88     4586.98    130.17 o 
  -2   0   6       35.31       47.61      2.06 o 
  -1   0   6     3592.68     3961.15    130.20 o 
   0   0   6      501.69      478.81      8.67 o 
   1   0   6      769.54      777.89     23.67 o 
   2   0   6      785.08      853.09     16.07 o 
   3   0   6      328.86      331.62      8.15 o 
   4   0   6      948.08     1099.36     22.58 o 
   5   0   6      119.49      129.51      4.59 o 
   6   0   6      155.94      133.04      5.74 o 
   7   0   6     1520.62     1684.85     39.15 o 
   8   0   6       23.82       28.30      2.62 o 
   9   0   6      183.17      183.51      6.32 o 
  10   0   6        9.66       16.27      8.12 o 
  11   0   6     1139.10     1282.12     34.40 o 
  12   0   6      606.65      685.76     21.36 o 
  13   0   6       64.87       62.28      4.33 o 
  14   0   6        0.42        0.41      0.46 o 
 -16   1   6       73.07       60.93      2.32 o 
 -15   1   6       68.32       73.09      4.25 o 
 -14   1   6       81.74       92.51      3.12 o 
 -13   1   6       10.89       12.19      1.51 o 
 -12   1   6      442.98      424.40      8.29 o 
 -11   1   6       81.88       75.34      2.21 o 
 -10   1   6      798.46      777.07     11.34 o 
  -9   1   6      837.30      818.80     12.45 o 
  -8   1   6       62.33       52.39      1.47 o 
  -7   1   6       97.17       98.51      2.23 o 
  -6   1   6      753.75      784.29     12.24 o 
  -5   1   6      386.55      389.05     10.65 o 
  -4   1   6     1099.44     1191.48     10.83 o 
  -3   1   6     2919.01     3094.36     55.05 o 
  -2   1   6      352.87      304.79      6.46 o 
  -1   1   6        0.79        0.51      0.50 o 
   0   1   6      290.51      300.58      6.16 o 
   1   1   6     2590.15     2870.53     42.17 o 
   2   1   6      113.60      126.20      5.08 o 
   3   1   6     1658.97     1659.00     33.09 o 
   4   1   6      131.69      137.76      4.37 o 
   5   1   6        1.08        0.81      0.38 o 
   6   1   6      227.26      218.22      4.94 o 
   7   1   6      161.60      163.60      4.30 o 
   8   1   6      744.59      773.54     14.45 o 
   9   1   6       53.84       55.67      2.58 o 
  10   1   6      216.70      242.47      7.27 o 
  11   1   6       46.42       48.70      3.23 o 
  12   1   6       31.37       29.19      2.66 o 
  13   1   6       66.96       69.83      3.19 o 
  14   1   6      121.38      104.27      6.66 o 
 -15   2   6       35.62       32.44      1.78 o 
 -14   2   6      210.27      205.71      4.76 o 
 -13   2   6      106.18      112.83      3.64 o 
 -12   2   6      257.28      257.97      8.02 o 
 -11   2   6        2.27        3.11      1.14 o 
 -10   2   6      568.23      548.58      7.46 o 
  -9   2   6       92.26       90.39      2.29 o 
  -8   2   6      377.08      347.31      6.08 o 
  -7   2   6      130.95      119.12      2.14 o 
  -6   2   6        3.36        4.93      0.89 o 
  -5   2   6        0.37        0.97      0.64 o 
  -4   2   6     2111.66     2337.60     21.04 o 
  -3   2   6      421.09      437.08      8.38 o 
  -2   2   6       17.37       12.57      1.26 o 
  -1   2   6        2.08        4.53      1.31 o 
   0   2   6      548.62      481.20      8.01 o 
   1   2   6     1157.60     1175.96     18.44 o 
   2   2   6      420.63      525.89      8.37 o 
   3   2   6      539.25      599.31      9.42 o 
   4   2   6       10.46       14.08      1.35 o 
   5   2   6       63.49       55.78      1.70 o 
   6   2   6      795.72      811.60     12.34 o 
   7   2   6        0.15        0.55      0.65 o 
   8   2   6      144.08      136.32      3.51 o 
   9   2   6       67.49       68.16      3.55 o 
  10   2   6       18.28       15.73      2.66 o 
  11   2   6       70.93       70.77      3.69 o 
  12   2   6       33.91       32.25      2.44 o 
  13   2   6       11.38       12.09      1.35 o 
 -15   3   6        1.92        0.67      1.67 o 
 -14   3   6        0.06        0.33      0.74 o 
 -13   3   6      288.51      307.26      7.17 o 
 -12   3   6      143.67      134.37      4.99 o 
 -11   3   6       19.38       21.13      1.51 o 
 -10   3   6        9.48       12.31      1.90 o 
  -9   3   6       44.37       43.46      1.95 o 
  -8   3   6      258.65      236.13      5.11 o 
  -7   3   6       83.35       68.49      2.62 o 
  -6   3   6      263.74      266.52      5.24 o 
  -5   3   6       17.26       18.16      1.53 o 
  -4   3   6       93.45       99.69      2.49 o 
  -2   3   6      101.10       73.63      3.42 o 
  -1   3   6      441.83      429.93     15.94 o 
   0   3   6      859.29      908.18     16.74 o 
   1   3   6       87.18       85.45      2.74 o 
   2   3   6       27.12       30.75      1.75 o 
   3   3   6      945.13      901.32      9.33 o 
   4   3   6      420.66      439.72      7.60 o 
   5   3   6      191.73      187.03      5.28 o 
   6   3   6        4.22        2.95      0.93 o 
   7   3   6        0.02        0.38      0.62 o 
   8   3   6      267.99      269.53      8.18 o 
   9   3   6      670.07      751.39     21.85 o 
  10   3   6      150.68      148.05      5.54 o 
  11   3   6        4.10        3.74      2.81 o 
  12   3   6       14.15       15.57      2.98 o 
  13   3   6        0.49        0.39      1.30 o 
 -14   4   6       52.40       60.84      2.42 o 
 -13   4   6       54.09       59.94      3.54 o 
 -12   4   6       76.41       75.38      2.99 o 
 -11   4   6        1.43        1.07      0.72 o 
 -10   4   6       88.55       92.00      5.01 o 
  -9   4   6      137.71      156.95      9.21 o 
  -8   4   6       18.59       17.06      1.97 o 
  -7   4   6      291.53      282.87      7.34 o 
  -6   4   6        3.07        2.55      1.10 o 
  -5   4   6      314.07      318.11      9.48 o 
  -4   4   6       34.74       35.88      2.03 o 
  -3   4   6        5.62        7.67      2.56 o 
  -2   4   6        0.03        0.51      0.48 o 
  -1   4   6       48.45       53.67      2.15 o 
   0   4   6      369.65      356.29      6.71 o 
   1   4   6      417.54      404.22     10.19 o 
   2   4   6       92.44       95.03      3.71 o 
   3   4   6       22.86       17.89      1.72 o 
   4   4   6        1.71        2.72      1.24 o 
   5   4   6      145.40      135.32      4.43 o 
   6   4   6      149.60      137.16      5.33 o 
   7   4   6      153.22      169.71      7.51 o 
   8   4   6      129.31      121.79      5.46 o 
   9   4   6       36.69       32.35      3.18 o 
  10   4   6        2.81        1.51      1.69 o 
  11   4   6       12.31        9.03      6.89 o 
 -12   5   6       52.68       56.76      2.08 o 
 -11   5   6      151.28      158.04      5.99 o 
 -10   5   6        6.70        9.71      2.58 o 
  -9   5   6       52.06       51.15      3.55 o 
  -8   5   6      581.37      566.83     17.02 o 
  -7   5   6      187.51      179.78      5.66 o 
  -6   5   6        2.23        1.85      1.04 o 
  -5   5   6        2.18        2.25      1.18 o 
  -4   5   6      348.32      363.94     10.81 o 
  -3   5   6       86.43       81.83      4.66 o 
  -2   5   6      214.84      225.58      6.99 o 
  -1   5   6      170.89      183.16      4.55 o 
   0   5   6       30.65       24.46      2.01 o 
   1   5   6       44.54       38.57      2.33 o 
   2   5   6      312.61      299.44      7.66 o 
   3   5   6      565.60      554.02     24.56 o 
   4   5   6      731.08      806.63     31.53 o 
   5   5   6       40.20       32.79      3.24 o 
   6   5   6      228.69      194.30      6.99 o 
   7   5   6       40.72       39.28      2.61 o 
   8   5   6       16.72       16.15      1.71 o 
   9   5   6        1.45        0.72      0.92 o 
  10   5   6        0.34        0.25      0.32 o 
 -10   6   6       48.46       50.82      2.33 o 
  -9   6   6       74.45       74.76      3.89 o 
  -8   6   6        0.76        0.46      0.92 o 
  -7   6   6      101.98      100.51      5.11 o 
  -6   6   6       38.28       36.95      4.25 o 
  -5   6   6        9.95       11.64      1.58 o 
  -4   6   6      589.45      621.90     18.34 o 
  -3   6   6        8.88        6.65      4.35 o 
  -2   6   6       78.09       73.39      4.33 o 
  -1   6   6        7.22       14.39      7.93 o 
   0   6   6       60.96       67.62      4.57 o 
   1   6   6      231.53      275.67     11.76 o 
   2   6   6      186.66      216.43      9.90 o 
   3   6   6        7.02        8.43      5.30 o 
   4   6   6      240.75      242.22      8.90 o 
   5   6   6        2.51        2.92      1.86 o 
   6   6   6        1.34        2.05      1.26 o 
   7   6   6       33.19       35.23      3.91 o 
   8   6   6        0.00        0.14      0.82 o 
  -7   7   6      253.53      251.88      7.37 o 
  -6   7   6       98.08       98.95      3.84 o 
  -5   7   6       28.27       33.81      3.67 o 
  -4   7   6      130.21      123.71      6.75 o 
  -3   7   6        7.60        8.21      2.35 o 
  -2   7   6        3.95        2.42      4.61 o 
  -1   7   6      180.44      197.35     10.51 o 
   0   7   6       68.45       51.80      4.98 o 
   1   7   6        9.71        8.65      1.45 o 
   2   7   6       86.11       98.16      5.72 o 
   3   7   6       64.72       61.52      4.06 o 
   4   7   6       94.09      105.89      5.91 o 
   5   7   6       19.61       23.53      2.07 o 
   6   7   6        2.11        0.48      1.66 o 
 -16   1   7       12.37       16.20      2.17 o 
 -15   1   7       30.13       27.96      1.84 o 
 -14   1   7       39.29       45.13      2.15 o 
 -13   1   7       19.03       17.32      1.54 o 
 -12   1   7        7.32        8.54      2.78 o 
 -11   1   7       12.57       11.74      1.83 o 
 -10   1   7     1612.36     1693.33     21.97 o 
  -9   1   7        7.39        8.28      1.81 o 
  -8   1   7      116.34      106.34      2.12 o 
  -7   1   7     1478.02     1449.22      9.53 o 
  -6   1   7       10.11       10.90      1.39 o 
  -5   1   7      315.21      313.99      6.07 o 
  -4   1   7      163.74      163.12      5.07 o 
  -3   1   7      100.89       96.21      3.84 o 
  -2   1   7       82.21       74.24      2.93 o 
  -1   1   7      728.37      741.10      7.96 o 
   0   1   7      564.44      600.92      9.36 o 
   1   1   7      639.94      674.56      9.70 o 
   2   1   7     3244.55     3812.77     40.46 o 
   3   1   7      196.56      202.70      5.79 o 
   4   1   7       39.57       33.52      1.47 o 
   5   1   7       19.11       17.21      1.70 o 
   6   1   7        5.91        4.06      1.03 o 
   7   1   7       12.59       15.51      2.10 o 
   8   1   7     1265.81     1311.71     29.10 o 
   9   1   7       25.25       27.68      2.61 o 
  10   1   7      209.26      215.22     13.59 o 
  11   1   7       68.71       68.11      3.16 o 
  12   1   7       19.95       21.75      1.64 o 
  13   1   7        3.52        1.78      1.23 o 
 -15   2   7       88.97       80.86      2.56 o 
 -14   2   7       85.05       83.05      2.72 o 
 -13   2   7       12.09       12.83      2.05 o 
 -12   2   7      230.05      235.67      6.56 o 
 -11   2   7       63.59       70.72      2.97 o 
 -10   2   7      461.77      473.22      5.90 o 
  -9   2   7       20.37       20.17      1.47 o 
  -8   2   7       29.36       29.72      1.47 o 
  -7   2   7     1423.31     1453.12     14.49 o 
  -6   2   7      128.28      117.18      2.12 o 
  -5   2   7       73.59       75.98      2.13 o 
  -4   2   7     1328.75     1474.71     14.69 o 
  -3   2   7       23.43       30.12      1.91 o 
  -2   2   7      212.73      230.77      4.67 o 
  -1   2   7      593.79      561.99      9.81 o 
   0   2   7        4.48        5.96      1.70 o 
   1   2   7      309.94      327.23      6.74 o 
   2   2   7      572.69      565.05      9.30 o 
   3   2   7      188.13      191.64      3.75 o 
   4   2   7      661.23      648.13      7.56 o 
   5   2   7      562.51      558.72      8.96 o 
   6   2   7      136.67      151.62      3.80 o 
   7   2   7       38.52       43.53      1.78 o 
   8   2   7        3.97        7.30      1.50 o 
   9   2   7        1.85        2.24      1.01 o 
  10   2   7        6.47        7.57      3.16 o 
  11   2   7       84.07       80.04      3.29 o 
  12   2   7        6.95        5.23      5.85 o 
  13   2   7       25.44       20.36      2.91 o 
 -15   3   7        0.18        0.23      0.49 o 
 -14   3   7        1.73        1.22      1.18 o 
 -13   3   7        0.05        0.20      0.65 o 
 -12   3   7       70.68       64.18      2.68 o 
 -11   3   7        4.48        5.84      1.97 o 
 -10   3   7      104.86      117.51      4.71 o 
  -9   3   7      688.08      688.85     15.70 o 
  -8   3   7     1020.77     1009.13     18.93 o 
  -7   3   7      193.39      181.40      4.55 o 
  -6   3   7      630.36      590.04     10.08 o 
  -5   3   7        3.23        2.06      0.69 o 
  -4   3   7        0.76        0.93      0.69 o 
  -3   3   7      836.67      811.82     11.07 o 
  -2   3   7      223.87      215.93      5.06 o 
  -1   3   7       27.95       25.27      1.31 o 
   0   3   7      158.90      167.26      7.67 o 
   1   3   7      256.51      257.06      5.05 o 
   2   3   7      223.85      234.63      4.97 o 
   3   3   7        0.84        0.65      0.53 o 
   4   3   7       63.91       68.32      2.28 o 
   5   3   7      499.07      494.82      9.58 o 
   6   3   7      225.19      229.81      5.00 o 
   7   3   7      161.18      142.67      5.71 o 
   8   3   7       32.93       34.14      2.34 o 
   9   3   7        0.29        2.13      1.08 o 
  10   3   7       33.27       34.15      3.33 o 
  11   3   7      335.75      348.73     10.61 o 
 -14   4   7      104.88      109.13      6.81 o 
 -13   4   7       40.62       46.51      2.42 o 
 -12   4   7      262.60      277.53      6.68 o 
 -11   4   7      106.77      119.80      4.13 o 
 -10   4   7       82.20       82.50      4.31 o 
  -9   4   7      391.81      399.11      9.71 o 
  -8   4   7        8.13        9.45      3.22 o 
  -7   4   7      198.92      209.48      5.13 o 
  -6   4   7       94.58       93.87      3.09 o 
  -5   4   7       27.78       32.25      2.06 o 
  -4   4   7      183.57      182.50      5.22 o 
  -3   4   7       23.36       25.57      1.64 o 
  -2   4   7        2.43        4.50      1.56 o 
  -1   4   7       71.14       59.24      2.48 o 
   0   4   7      667.54      661.41     16.01 o 
   1   4   7       36.86       38.23      2.32 o 
   2   4   7       37.39       38.85      2.39 o 
   3   4   7      218.10      235.78      6.25 o 
   4   4   7        0.32        0.20      0.55 o 
   5   4   7       19.73       22.02      1.99 o 
   6   4   7       25.44       27.24      2.28 o 
   7   4   7      276.96      307.87      9.15 o 
   8   4   7      546.04      613.89     12.55 o 
   9   4   7        8.28        5.46      4.00 o 
  10   4   7       25.49       28.08      3.39 o 
 -12   5   7        7.40        9.87      1.14 o 
 -11   5   7        1.27        1.53      1.12 o 
 -10   5   7      160.56      160.85      5.54 o 
  -9   5   7        9.01       10.67      1.58 o 
  -8   5   7        0.00        0.88      0.95 o 
  -7   5   7      136.42      135.95      6.69 o 
  -6   5   7       81.88       78.05      5.44 o 
  -5   5   7       24.12       22.23      2.21 o 
  -4   5   7       43.11       35.02      2.69 o 
  -3   5   7       27.73       22.58      1.97 o 
  -2   5   7        1.63        2.71      1.00 o 
  -1   5   7       79.96       60.24      2.58 o 
   0   5   7       10.87       10.99      2.17 o 
   1   5   7       23.27       23.87      2.16 o 
   2   5   7        6.17       10.28      2.57 o 
   3   5   7       80.86       81.97      8.73 o 
   4   5   7       36.08       48.74      3.69 o 
   5   5   7        1.34        0.45      1.24 o 
   6   5   7      446.97      465.16     12.02 o 
   7   5   7        1.18        1.42      0.90 o 
   8   5   7       34.88       38.42      2.21 o 
   9   5   7      182.74      183.72      8.35 o 
 -10   6   7       12.81       11.55      1.18 o 
  -9   6   7        2.91        1.47      1.32 o 
  -8   6   7       38.21       51.02      2.90 o 
  -7   6   7       12.60       10.90      1.82 o 
  -6   6   7        3.22        3.40      2.25 o 
  -5   6   7       25.89       26.92      2.44 o 
  -4   6   7       12.40        9.36      4.59 o 
  -3   6   7       26.96       25.62      2.39 o 
  -2   6   7       15.21       10.99      2.04 o 
  -1   6   7      247.33      211.71     12.71 o 
   0   6   7      255.83      283.94      8.50 o 
   1   6   7        3.23        9.43      6.06 o 
   2   6   7      330.96      354.06     12.02 o 
   3   6   7       11.52       15.48      2.17 o 
   4   6   7        1.84        3.90      2.50 o 
   5   6   7       49.95       44.08      2.56 o 
   6   6   7       10.28        7.12      1.41 o 
   7   6   7      123.31      128.58      4.93 o 
   8   6   7       39.31       35.50      2.82 o 
  -7   7   7       20.08       22.65      1.79 o 
  -6   7   7       57.95       63.03      2.78 o 
  -5   7   7        0.18        0.36      0.55 o 
  -4   7   7       87.11       95.98      8.20 o 
  -3   7   7       38.49       39.58      6.31 o 
  -2   7   7       16.87       15.50      3.06 o 
  -1   7   7       36.57       39.26      6.26 o 
   0   7   7       43.03       46.11      7.06 o 
   1   7   7       33.21       36.80      4.21 o 
   2   7   7        1.47        0.75      0.93 o 
   3   7   7       18.51       17.48      1.95 o 
   4   7   7      155.17      157.97      7.41 o 
   5   7   7        1.06        0.39      0.61 o 
 -16   0   8       27.01       30.22      3.01 o 
 -15   0   8       19.85       15.06      1.95 o 
 -14   0   8       29.49       31.71      1.82 o 
 -13   0   8       87.50       91.22      3.74 o 
 -12   0   8       11.40       12.81      2.75 o 
 -11   0   8       70.38       82.40      4.20 o 
 -10   0   8       71.34       75.36      3.28 o 
  -9   0   8       29.91       29.55      2.08 o 
  -8   0   8      775.45      766.28     16.63 o 
  -7   0   8        1.89        2.71      0.90 o 
  -6   0   8      260.44      280.27      8.65 o 
  -5   0   8     1122.41     1161.75     21.57 o 
  -4   0   8      695.92      689.60     11.96 o 
  -3   0   8      330.82      272.94      7.25 o 
  -2   0   8      708.19      769.84     13.32 o 
  -1   0   8     1119.97     1294.71     42.12 o 
   0   0   8     3467.53     3557.97     41.15 o 
   1   0   8     1626.65     2009.24     44.03 o 
   2   0   8      390.28      390.90     12.86 o 
   3   0   8     1196.88     1252.62     36.77 o 
   4   0   8      107.36      106.88      3.69 o 
   5   0   8        3.81        4.59      1.99 o 
   6   0   8      112.22      131.81      5.95 o 
   7   0   8      148.94      156.86      6.23 o 
   8   0   8      391.38      402.60     15.42 o 
   9   0   8      183.60      188.86     15.80 o 
  10   0   8        5.24        3.80      2.26 o 
  11   0   8      216.02      235.41      9.08 o 
  12   0   8       21.24       22.23      3.45 o 
  13   0   8       32.50       32.98      2.15 o 
 -15   1   8       26.70       25.57      1.43 o 
 -14   1   8        0.34        0.81      0.48 o 
 -13   1   8        8.89        6.93      2.59 o 
 -12   1   8       16.04       16.05      2.00 o 
 -11   1   8       90.03       98.59      4.49 o 
 -10   1   8      224.27      229.43      4.29 o 
  -9   1   8        0.73        1.34      0.50 o 
  -8   1   8      178.91      190.46      3.76 o 
  -7   1   8        4.05        5.07      1.06 o 
  -6   1   8     2416.20     2548.75     24.25 o 
  -5   1   8     1354.45     1404.73     22.25 o 
  -4   1   8     1168.86     1297.51     14.12 o 
  -3   1   8      396.18      423.77      7.00 o 
  -2   1   8     1060.62     1057.32     12.81 o 
  -1   1   8       66.91       73.49      2.74 o 
   0   1   8     1371.88     1367.82     26.56 o 
   1   1   8     1478.92     1547.55     17.45 o 
   2   1   8     1199.41     1226.14     18.84 o 
   3   1   8       14.68       11.82      1.73 o 
   4   1   8       42.20       24.22      1.37 o 
   5   1   8       72.17       68.17      2.38 o 
   6   1   8      960.40      980.92     14.94 o 
   7   1   8       65.31       65.16      2.73 o 
   8   1   8       41.22       41.21      2.35 o 
   9   1   8       55.51       60.29      3.63 o 
  10   1   8        0.05        0.45      1.40 o 
  11   1   8       90.44       90.87      3.54 o 
  12   1   8       15.38       16.30      1.41 o 
  13   1   8      100.52      106.61      6.71 o 
 -15   2   8       10.01        8.08      0.96 o 
 -14   2   8      133.51      133.39      5.27 o 
 -13   2   8       53.38       51.74      2.40 o 
 -12   2   8       88.71       96.55      3.26 o 
 -11   2   8      956.72      992.81     13.70 o 
 -10   2   8      313.38      307.15      6.73 o 
  -9   2   8      541.80      530.99      8.16 o 
  -8   2   8       31.61       30.14      1.35 o 
  -7   2   8        5.44        8.36      1.88 o 
  -6   2   8       35.00       31.23      1.19 o 
  -5   2   8      464.16      446.00      5.41 o 
  -4   2   8       32.56       28.13      1.35 o 
  -3   2   8      789.05      763.94     12.79 o 
  -2   2   8       36.29       37.39      1.47 o 
  -1   2   8       24.03       20.85      1.53 o 
   0   2   8       22.08       24.74      1.76 o 
   1   2   8      669.43      651.50     11.19 o 
   2   2   8       26.27       25.12      1.42 o 
   3   2   8      747.29      703.22     13.64 o 
   4   2   8      240.07      237.07      4.80 o 
   5   2   8      198.17      182.13      4.11 o 
   6   2   8        4.98        4.94      1.48 o 
   7   2   8      913.08      908.91     14.90 o 
   8   2   8      447.39      471.75     11.59 o 
   9   2   8       33.74       34.77      2.62 o 
  10   2   8       10.43       11.70      2.14 o 
  11   2   8       64.76       65.93      3.58 o 
  12   2   8        0.91        0.97      0.93 o 
 -14   3   8       24.94       27.45      2.13 o 
 -13   3   8        1.63        2.67      1.45 o 
 -12   3   8       44.74       39.81      2.47 o 
 -11   3   8      131.68      138.78      3.36 o 
 -10   3   8        8.80       11.49      3.45 o 
  -9   3   8       54.97       49.26      2.23 o 
  -8   3   8        9.80        6.54      1.87 o 
  -7   3   8        3.98        5.78      1.33 o 
  -6   3   8      544.99      519.85      9.76 o 
  -5   3   8       71.82       70.88      2.09 o 
  -4   3   8        3.87        4.58      1.18 o 
  -3   3   8        0.86        1.57      0.67 o 
  -2   3   8       13.53       13.30      1.59 o 
  -1   3   8       57.76       59.60      1.91 o 
   0   3   8      794.10      772.70     16.65 o 
   1   3   8      109.96      116.27      3.05 o 
   2   3   8      121.44      126.14      3.89 o 
   3   3   8      204.56      189.51      5.48 o 
   4   3   8     1185.74     1205.30     18.98 o 
   5   3   8       14.92       16.00      2.12 o 
   6   3   8       44.38       46.12      2.37 o 
   7   3   8      104.93      112.08      5.40 o 
   8   3   8        0.04        0.88      0.71 o 
   9   3   8       25.57       24.75      2.27 o 
  10   3   8      141.31      134.71      4.96 o 
  11   3   8       72.81       77.91      4.09 o 
 -13   4   8       16.98       15.95      1.49 o 
 -12   4   8       90.06       94.90      4.74 o 
 -11   4   8       58.18       57.86      2.93 o 
 -10   4   8        0.36        0.92      0.61 o 
  -9   4   8       16.80       20.35      2.08 o 
  -8   4   8       29.12       28.32      1.99 o 
  -7   4   8        0.00        0.62      0.66 o 
  -6   4   8       17.64       21.23      1.72 o 
  -5   4   8        4.63       11.57      2.53 o 
  -4   4   8       40.56       38.58      2.33 o 
  -3   4   8       55.58       49.97      2.49 o 
  -2   4   8        7.60        6.95      2.52 o 
  -1   4   8        8.98        8.02      2.56 o 
   0   4   8       43.25       45.68      2.58 o 
   1   4   8       43.84       50.05      2.70 o 
   2   4   8       38.08       32.60      2.17 o 
   3   4   8       59.83       58.79      2.80 o 
   4   4   8        0.50        0.41      1.18 o 
   5   4   8      662.38      711.01     18.22 o 
   6   4   8       29.72       23.39      2.25 o 
   7   4   8       20.18       15.41      1.98 o 
   8   4   8      189.85      188.63      5.48 o 
   9   4   8       36.20       31.80      1.96 o 
  10   4   8        3.84        1.50      2.48 o 
 -12   5   8        0.26        0.10      0.52 o 
 -11   5   8        1.29        1.88      1.13 o 
 -10   5   8        2.03        1.27      0.84 o 
  -9   5   8        0.12        0.26      0.45 o 
  -8   5   8      513.78      534.97     11.23 o 
  -7   5   8      171.97      163.41      4.99 o 
  -6   5   8      113.26      129.32      4.92 o 
  -5   5   8      194.23      205.79      7.33 o 
  -4   5   8        7.46        9.78      4.04 o 
  -3   5   8       26.60       20.96      2.47 o 
  -2   5   8       26.58       37.85      2.44 o 
  -1   5   8     1199.80     1296.12     38.88 o 
   0   5   8      246.38      234.73      7.99 o 
   1   5   8       84.11       95.50      5.43 o 
   2   5   8        0.86        2.32      1.23 o 
   3   5   8        1.83        1.45      1.37 o 
   4   5   8       69.18       66.12      4.53 o 
   5   5   8      102.97      102.12      4.44 o 
   6   5   8        4.22        3.96      2.19 o 
   7   5   8       57.49       56.76      3.06 o 
   8   5   8        9.52        9.62      1.43 o 
 -10   6   8        3.01        3.60      1.97 o 
  -9   6   8       28.30       33.80      2.32 o 
  -8   6   8        0.10       -0.02      0.86 o 
  -7   6   8       26.52       28.92      2.48 o 
  -6   6   8       20.40       19.90      1.83 o 
  -5   6   8       34.07       38.73      4.09 o 
  -4   6   8       81.46       75.30      3.57 o 
  -3   6   8        3.33        1.71      0.79 o 
  -2   6   8        6.22        9.90      6.27 o 
  -1   6   8      186.83      169.43     11.58 o 
   0   6   8        1.12        2.32      1.17 o 
   1   6   8       42.56       43.55      4.83 o 
   2   6   8       49.04       48.06      3.64 o 
   3   6   8      172.66      191.05      8.43 o 
   4   6   8       28.61       23.75      1.99 o 
   5   6   8       79.28       78.71      4.06 o 
   6   6   8        0.00        0.23      0.52 o 
   7   6   8       18.00       22.03      2.57 o 
  -6   7   8        4.96        7.30      1.82 o 
  -5   7   8       12.10       11.63      2.35 o 
  -4   7   8      222.56      223.18      9.34 o 
  -3   7   8        2.72        1.18      3.56 o 
  -2   7   8       12.33       11.14      2.42 o 
  -1   7   8       33.78       34.50      5.60 o 
   0   7   8       15.86       16.30      2.89 o 
   1   7   8       10.72        8.05      3.85 o 
   2   7   8       14.55       12.12      6.34 o 
   3   7   8       10.27        5.18      2.67 o 
   4   7   8       31.25       28.16      2.80 o 
 -15   1   9      170.55      173.85      3.80 o 
 -14   1   9        0.81        0.66      0.44 o 
 -13   1   9       36.53       37.32      2.26 o 
 -12   1   9       87.64       84.38      3.14 o 
 -11   1   9        1.94        3.95      1.31 o 
 -10   1   9       88.48       87.88      2.75 o 
  -9   1   9      295.51      295.61      4.73 o 
  -8   1   9       28.77       25.73      1.27 o 
  -7   1   9        0.07        1.08      0.45 o 
  -6   1   9      205.91      199.40      3.08 o 
  -5   1   9      125.56      138.99      2.36 o 
  -4   1   9       10.35       13.74      0.98 o 
  -3   1   9       20.85       24.30      1.18 o 
  -2   1   9     1181.55     1194.31     21.91 o 
  -1   1   9       42.29       32.86      1.38 o 
   0   1   9       60.89       66.84      2.17 o 
   1   1   9       17.19       22.40      1.41 o 
   2   1   9        6.74       10.80      1.91 o 
   3   1   9      321.43      342.13      4.64 o 
   4   1   9        0.94        1.04      0.57 o 
   5   1   9        0.05        0.62      0.57 o 
   6   1   9       64.94       65.52      2.46 o 
   7   1   9        9.16        8.48      3.24 o 
   8   1   9      303.49      335.66      9.72 o 
   9   1   9        0.00        0.66      0.71 o 
  10   1   9        0.14        0.07      0.56 o 
  11   1   9       72.19       76.12      3.67 o 
  12   1   9       21.48       19.44      1.55 o 
 -15   2   9        0.41        0.12      0.45 o 
 -14   2   9       46.85       38.02      2.61 o 
 -13   2   9       18.54       20.69      1.48 o 
 -12   2   9       32.29       33.46      1.78 o 
 -11   2   9       34.53       32.79      1.78 o 
 -10   2   9      168.96      181.57      3.94 o 
  -9   2   9      272.51      280.09      4.24 o 
  -8   2   9       13.61       10.27      1.54 o 
  -7   2   9       83.91       96.37      2.34 o 
  -6   2   9        1.14        1.28      0.50 o 
  -5   2   9       45.28       44.81      1.32 o 
  -4   2   9       28.93       26.55      1.04 o 
  -3   2   9        3.98        7.34      1.24 o 
  -2   2   9      744.03      720.73     12.37 o 
  -1   2   9      302.42      267.00      4.78 o 
   0   2   9        4.01        9.40      1.44 o 
   1   2   9      161.78      141.34      5.15 o 
   2   2   9       44.03       42.89      1.76 o 
   3   2   9      513.96      491.90      8.92 o 
   4   2   9       12.97       14.19      2.03 o 
   5   2   9      128.09      115.90      2.84 o 
   6   2   9      411.51      408.05      6.66 o 
   7   2   9       29.94       34.76      2.93 o 
   8   2   9       64.67       66.16      3.76 o 
   9   2   9       32.35       29.80      2.32 o 
  10   2   9      289.33      332.30     11.34 o 
  11   2   9      131.79      133.44      6.09 o 
 -14   3   9       33.35       30.20      1.79 o 
 -13   3   9      241.90      258.48     11.47 o 
 -12   3   9      115.46      106.10      3.63 o 
 -11   3   9        1.25        2.14      0.82 o 
 -10   3   9        5.58        7.18      1.57 o 
  -9   3   9        0.02        0.76      0.79 o 
  -8   3   9       35.88       27.73      1.68 o 
  -7   3   9      386.43      374.23      6.08 o 
  -6   3   9     1425.06     1435.51     18.78 o 
  -5   3   9      195.43      182.17      3.72 o 
  -4   3   9       27.36       30.02      1.59 o 
  -3   3   9       77.27       76.12      2.65 o 
  -2   3   9      173.10      182.98      4.51 o 
  -1   3   9        0.80        2.34      1.17 o 
   0   3   9      165.39      163.00      5.00 o 
   1   3   9      605.70      600.74     13.86 o 
   2   3   9      511.34      522.58     10.69 o 
   3   3   9      669.13      639.29     10.74 o 
   4   3   9     1203.78     1230.19     23.86 o 
   5   3   9        8.20        8.05      2.11 o 
   6   3   9       70.57       69.46      3.81 o 
   7   3   9      187.23      198.49      6.61 o 
   8   3   9       30.65       32.70      2.38 o 
   9   3   9      219.47      212.62      8.31 o 
  10   3   9        5.48        3.58      1.51 o 
  11   3   9        6.02        1.12      1.55 o 
 -13   4   9        7.69        7.23      1.14 o 
 -12   4   9       74.13       74.34      3.89 o 
 -11   4   9       15.74       16.17      1.28 o 
 -10   4   9      270.43      268.45      6.09 o 
  -9   4   9     1691.64     1884.24     24.80 o 
  -8   4   9        0.18        1.13      0.79 o 
  -7   4   9      116.80      122.94      5.27 o 
  -6   4   9      333.27      318.46      9.83 o 
  -5   4   9       96.96       82.76      3.41 o 
  -4   4   9      191.74      203.66      5.39 o 
  -3   4   9      514.80      553.38     13.01 o 
  -2   4   9       28.76       29.42      2.05 o 
  -1   4   9      124.47      150.20      5.07 o 
   0   4   9      653.74      697.53     16.56 o 
   1   4   9       80.67       77.72      3.22 o 
   2   4   9       60.99       57.51      2.84 o 
   3   4   9       21.97       23.29      1.88 o 
   4   4   9      155.02      168.71      7.67 o 
   5   4   9       10.51       12.90      5.50 o 
   6   4   9       58.51       55.81      4.41 o 
   7   4   9      393.21      389.77     10.43 o 
   8   4   9       70.20       76.18      4.12 o 
   9   4   9       32.24       28.08      4.80 o 
 -11   5   9        2.78        3.84      2.04 o 
 -10   5   9       22.80       22.02      2.25 o 
  -9   5   9        0.31        0.34      0.68 o 
  -8   5   9      168.93      195.93      5.45 o 
  -7   5   9       87.60       68.22      3.55 o 
  -6   5   9      514.75      534.35     13.64 o 
  -5   5   9        1.32        0.83      1.08 o 
  -4   5   9      109.54       95.29      4.39 o 
  -3   5   9      218.32      212.09      6.41 o 
  -2   5   9      170.19      176.09      5.01 o 
  -1   5   9       23.88       25.35      2.20 o 
   0   5   9        0.01        1.25      1.05 o 
   1   5   9       36.50       38.29      2.81 o 
   2   5   9       17.05       14.27      2.28 o 
   3   5   9        2.42        7.30      3.57 o 
   4   5   9      101.99       99.15      4.48 o 
   5   5   9       10.11       13.13      2.44 o 
   6   5   9       14.90       18.18      1.88 o 
   7   5   9        7.34        7.02      1.20 o 
  -9   6   9        7.76        8.11      1.29 o 
  -8   6   9        1.95        3.17      2.74 o 
  -7   6   9       28.60       24.60      3.02 o 
  -6   6   9        4.03        4.15      2.92 o 
  -5   6   9        4.81        4.93      2.76 o 
  -4   6   9       62.83       56.56      2.96 o 
  -3   6   9        1.57        1.18      0.86 o 
  -2   6   9        6.29        5.89      4.80 o 
  -1   6   9       73.53       52.71      2.81 o 
   0   6   9        0.05        0.20      0.88 o 
   1   6   9       36.57       31.87      2.89 o 
   2   6   9       16.00       11.78      1.62 o 
   3   6   9        4.65        6.90      1.93 o 
   4   6   9        3.82        5.05      1.32 o 
   5   6   9        0.01        0.27      0.49 o 
   6   6   9       26.12       25.97      3.57 o 
  -5   7   9        1.89        0.28      1.48 o 
  -4   7   9        0.00        0.21      0.71 o 
  -3   7   9       58.31       59.48      4.27 o 
  -2   7   9       37.94       32.19      3.16 o 
  -1   7   9        1.50        0.73      0.83 o 
   0   7   9        7.28        2.19      3.60 o 
   1   7   9        5.96        4.86      2.49 o 
   2   7   9        2.21        1.03      3.03 o 
 -15   0  10      118.64      129.50      6.08 o 
 -14   0  10       22.72       19.42      1.98 o 
 -13   0  10       99.16      108.27      4.44 o 
 -12   0  10       58.10       59.76      4.03 o 
 -11   0  10      231.27      250.48      9.16 o 
 -10   0  10      152.23      184.40      8.07 o 
  -9   0  10     2337.90     2625.94     48.55 o 
  -8   0  10      105.10      119.05      4.45 o 
  -7   0  10       37.49       38.78      2.49 o 
  -6   0  10        4.85        4.87      1.82 o 
  -5   0  10      467.12      435.23      8.08 o 
  -4   0  10       36.50       31.07      1.89 o 
  -3   0  10      122.15      154.20      3.96 o 
  -2   0  10      500.59      520.00     12.52 o 
  -1   0  10       89.65       94.42      3.11 o 
   0   0  10      427.22      395.78     18.31 o 
   1   0  10      252.07      255.00      7.02 o 
   2   0  10      147.76      145.18      4.61 o 
   3   0  10      240.79      222.41      7.69 o 
   4   0  10       89.08       81.17      3.90 o 
   5   0  10       43.46       46.71      3.58 o 
   6   0  10       23.99       32.37      2.92 o 
   7   0  10      101.83       99.78      8.21 o 
   8   0  10        5.51        5.11      2.49 o 
   9   0  10        1.36        1.41      1.46 o 
  10   0  10       34.11       38.79      3.08 o 
  11   0  10      214.09      226.71      8.21 o 
 -15   1  10       11.52        9.03      0.96 o 
 -14   1  10       50.06       53.84      2.07 o 
 -13   1  10      104.55      101.33      3.20 o 
 -12   1  10      356.92      350.67      6.79 o 
 -11   1  10       54.18       54.77      3.10 o 
 -10   1  10      477.96      509.04     10.34 o 
  -9   1  10        4.99        6.30      1.68 o 
  -8   1  10      592.84      589.93      8.58 o 
  -7   1  10       75.53       82.35      2.41 o 
  -6   1  10      737.18      827.58     14.22 o 
  -5   1  10        0.25        0.59      0.46 o 
  -4   1  10      249.78      253.95      3.43 o 
  -3   1  10     2554.99     2753.50     30.43 o 
  -2   1  10      518.75      478.07      5.89 o 
  -1   1  10      185.48      193.80      3.58 o 
   0   1  10      267.15      244.03      4.72 o 
   1   1  10      296.16      294.69      7.28 o 
   2   1  10       72.31       69.41      2.52 o 
   3   1  10      302.02      294.01      6.26 o 
   4   1  10        2.39        5.64      1.57 o 
   5   1  10       83.18       84.17      3.00 o 
   6   1  10       70.55       65.07      2.76 o 
   7   1  10       38.09       43.67      3.34 o 
   8   1  10      301.53      323.05     11.84 o 
   9   1  10       89.67       96.20      4.97 o 
  10   1  10        2.94        3.00      1.72 o 
  11   1  10        6.15        6.07      2.25 o 
 -14   2  10        4.22        3.21      2.05 o 
 -13   2  10       65.80       70.70      2.23 o 
 -12   2  10       19.15       16.77      1.37 o 
 -11   2  10      124.82      130.62      3.06 o 
 -10   2  10      463.18      489.70      9.28 o 
  -9   2  10      224.26      247.45      5.01 o 
  -8   2  10       49.73       48.14      1.77 o 
  -7   2  10       83.09       86.61      2.24 o 
  -6   2  10       83.10       81.86      2.10 o 
  -5   2  10        7.69        8.01      1.46 o 
  -4   2  10       29.16       29.82      1.36 o 
  -3   2  10      103.62       97.35      2.76 o 
  -2   2  10       43.07       44.78      1.78 o 
  -1   2  10      141.88      134.90      3.52 o 
   0   2  10     1117.79     1142.76     20.03 o 
   1   2  10      939.19      925.65     18.19 o 
   2   2  10     1706.20     1832.29     33.31 o 
   3   2  10      300.64      287.91      6.49 o 
   4   2  10        0.08        1.38      0.69 o 
   5   2  10      131.16      119.48      4.14 o 
   6   2  10      115.75      110.95      6.03 o 
   7   2  10      191.25      185.30      6.84 o 
   8   2  10       59.26       50.27      3.04 o 
   9   2  10       54.03       61.55      3.51 o 
  10   2  10      184.89      186.07     14.88 o 
  11   2  10        1.85        0.46      0.51 o 
 -14   3  10        2.50        0.71      2.59 o 
 -13   3  10       90.38       88.93      4.12 o 
 -12   3  10       84.50       83.27      2.59 o 
 -11   3  10       11.90       10.60      1.37 o 
 -10   3  10       45.39       44.69      2.20 o 
  -9   3  10       14.43       16.50      1.43 o 
  -8   3  10       75.36       77.19      3.37 o 
  -7   3  10       68.00       68.19      2.55 o 
  -6   3  10        0.08        1.50      0.63 o 
  -5   3  10       47.28       45.11      1.88 o 
  -4   3  10       53.24       58.53      2.31 o 
  -3   3  10       32.72       28.91      1.58 o 
  -2   3  10      107.36      113.79      3.39 o 
  -1   3  10      114.96      113.54      3.36 o 
   0   3  10       92.48       89.52      2.80 o 
   1   3  10      221.49      204.55      5.11 o 
   2   3  10      202.13      191.96      4.96 o 
   3   3  10      186.10      184.11      4.47 o 
   4   3  10      187.81      170.56      5.56 o 
   5   3  10      167.12      180.27      6.06 o 
   6   3  10       57.35       58.69      3.32 o 
   7   3  10      219.51      226.21      9.02 o 
   8   3  10        8.61        8.84      1.57 o 
   9   3  10       16.04       19.58      2.74 o 
  10   3  10      166.69      153.07     14.75 o 
 -12   4  10       21.12       22.46      1.51 o 
 -11   4  10       20.09       17.05      1.43 o 
 -10   4  10        0.55        0.89      0.62 o 
  -9   4  10       20.12       21.71      1.90 o 
  -8   4  10        0.14        1.04      0.61 o 
  -7   4  10        4.17        4.83      1.90 o 
  -6   4  10        4.03        3.67      1.49 o 
  -5   4  10       34.20       30.96      2.61 o 
  -4   4  10       26.17       25.85      2.07 o 
  -3   4  10       10.64        8.39      3.20 o 
  -2   4  10       25.55       24.05      1.92 o 
  -1   4  10      529.30      545.12     17.19 o 
   0   4  10      877.03      950.60     34.31 o 
   1   4  10        1.10        2.56      1.47 o 
   2   4  10      207.25      219.51      6.54 o 
   3   4  10      249.79      263.84      6.65 o 
   4   4  10       47.62       45.81      2.81 o 
   5   4  10        2.11        1.85      0.85 o 
   6   4  10       21.53       17.19      1.93 o 
   7   4  10        0.25        0.42      1.13 o 
   8   4  10        1.10        1.09      1.29 o 
   9   4  10        5.22        2.51      4.24 o 
 -11   5  10       10.17        9.75      1.89 o 
 -10   5  10       62.55       55.66      4.41 o 
  -9   5  10       54.82       50.36      2.66 o 
  -8   5  10       52.31       50.80      2.82 o 
  -7   5  10       51.55       46.44      4.05 o 
  -6   5  10      113.25      107.21      3.99 o 
  -5   5  10        6.69        3.79      1.83 o 
  -4   5  10      737.44      813.65     21.60 o 
  -3   5  10       53.16       47.13      2.59 o 
  -2   5  10       77.90       68.50      3.73 o 
  -1   5  10       84.93       87.52      5.30 o 
   0   5  10        7.31        7.53      3.33 o 
   1   5  10       23.84       26.89      2.26 o 
   2   5  10      309.84      331.27      8.54 o 
   3   5  10      226.97      237.05      7.59 o 
   4   5  10       63.85       60.01      6.66 o 
   5   5  10       51.87       54.78      2.96 o 
   6   5  10       21.99       20.36      2.19 o 
   7   5  10       12.23       12.43      2.56 o 
  -8   6  10        5.84        9.38      1.31 o 
  -7   6  10       76.67       73.00      3.39 o 
  -6   6  10        9.46        9.35      1.23 o 
  -5   6  10       20.10       22.80      2.34 o 
  -4   6  10        0.60        0.84      0.53 o 
  -3   6  10       10.18       11.00      1.91 o 
  -2   6  10       79.30       79.56      5.06 o 
  -1   6  10      164.50      165.64      7.94 o 
   0   6  10       11.00        6.57      2.02 o 
   1   6  10        3.96        1.87      1.52 o 
   2   6  10        7.26        8.18      2.04 o 
   3   6  10       83.44       96.25      4.66 o 
   4   6  10        8.56        6.71      1.27 o 
   5   6  10       25.02       23.07      2.55 o 
  -2   7  10        1.89        0.47      1.92 o 
  -1   7  10        6.55        7.54      1.60 o 
 -14   1  11       33.35       31.20      1.53 o 
 -13   1  11        0.19        0.25      0.68 o 
 -12   1  11        0.43        0.71      0.68 o 
 -11   1  11       48.34       44.72      2.40 o 
 -10   1  11      269.06      306.55      7.48 o 
  -9   1  11       47.63       45.71      2.41 o 
  -8   1  11       28.98       29.93      1.51 o 
  -7   1  11       20.79       20.94      1.45 o 
  -6   1  11        0.20        0.39      0.59 o 
  -5   1  11       12.64       13.76      1.57 o 
  -4   1  11       45.66       39.27      1.60 o 
  -3   1  11      234.42      221.90      5.05 o 
  -2   1  11       85.51       81.27      2.57 o 
  -1   1  11       13.07       14.95      2.01 o 
   0   1  11      759.23      747.84     15.17 o 
   1   1  11       69.54       58.51      2.59 o 
   2   1  11      628.21      603.57     11.38 o 
   3   1  11        0.13        1.06      0.63 o 
   4   1  11        3.34        1.96      0.91 o 
   5   1  11       21.01       16.58      2.59 o 
   6   1  11       76.14       75.35      4.06 o 
   7   1  11        4.55        3.46      1.83 o 
   8   1  11       14.02       14.16      2.26 o 
   9   1  11       67.56       74.42      3.14 o 
  10   1  11        3.53        2.67      2.84 o 
  11   1  11       76.08       68.34      4.35 o 
 -14   2  11       15.54       17.98      1.91 o 
 -13   2  11       11.14        9.95      0.98 o 
 -12   2  11        2.28        1.67      0.89 o 
 -11   2  11        9.15        9.71      1.41 o 
 -10   2  11       57.57       60.01      2.35 o 
  -9   2  11      383.05      391.41      6.84 o 
  -8   2  11       17.49       17.27      1.27 o 
  -7   2  11     1015.40     1059.97     15.00 o 
  -6   2  11       91.64      100.73      2.56 o 
  -5   2  11       75.14       79.59      2.20 o 
  -4   2  11      330.75      330.75      6.11 o 
  -3   2  11        1.41        1.42      0.69 o 
  -2   2  11        0.21        0.70      0.47 o 
  -1   2  11       94.03       92.66      3.10 o 
   0   2  11      529.64      495.47      9.49 o 
   1   2  11       16.13       14.82      3.15 o 
   2   2  11       56.09       58.89      2.60 o 
   4   2  11      333.41      345.60     11.01 o 
   5   2  11       40.01       40.18      2.65 o 
   6   2  11      255.11      265.36      7.18 o 
   7   2  11        3.30        4.01      2.08 o 
   8   2  11       79.02       82.75      3.95 o 
   9   2  11       79.23       83.37      4.43 o 
  10   2  11       54.28       51.34      2.89 o 
 -13   3  11       32.34       34.31      2.24 o 
 -12   3  11       20.33       17.84      1.51 o 
 -11   3  11       54.64       59.40      2.00 o 
 -10   3  11       17.54       20.81      1.51 o 
  -9   3  11      106.75      109.01      2.93 o 
  -8   3  11      259.58      280.86      6.27 o 
  -7   3  11      158.89      170.74      4.29 o 
  -6   3  11       39.49       34.68      3.35 o 
  -5   3  11       34.86       42.81      2.07 o 
  -4   3  11     1313.84     1285.91     35.99 o 
  -3   3  11      511.21      498.57      8.68 o 
  -2   3  11      457.59      433.55      8.04 o 
  -1   3  11     1159.34     1190.72     18.35 o 
   0   3  11      182.78      180.98      4.95 o 
   1   3  11      825.06      799.19     18.96 o 
   2   3  11       15.29       15.68      1.78 o 
   3   3  11       91.29       82.88      3.85 o 
   4   3  11       51.18       54.09      3.23 o 
   5   3  11       69.10       65.18      3.51 o 
   6   3  11       81.03       88.32      5.08 o 
   7   3  11       30.71       39.82      2.68 o 
   8   3  11       78.76       83.48      5.33 o 
   9   3  11        2.19        0.73      1.04 o 
 -12   4  11        9.49        9.14      1.89 o 
 -11   4  11        2.32        1.87      1.89 o 
 -10   4  11       66.83       66.21      2.75 o 
  -9   4  11       54.88       52.83      2.00 o 
  -8   4  11        3.23        5.29      2.34 o 
  -7   4  11      620.55      667.00     16.55 o 
  -6   4  11      235.41      233.38      8.40 o 
  -5   4  11       56.18       59.67      3.56 o 
  -4   4  11        1.43        6.21      2.32 o 
  -3   4  11       38.42       44.47      3.26 o 
  -2   4  11        5.50        5.37      2.05 o 
  -1   4  11        1.76        3.09      1.45 o 
   0   4  11      621.01      662.23     20.94 o 
   1   4  11      119.21      114.28      4.63 o 
   2   4  11      213.51      226.89      8.85 o 
   3   4  11      118.22      121.06      5.06 o 
   4   4  11       30.56       29.64      2.19 o 
   5   4  11        2.82        2.76      1.57 o 
   6   4  11        3.77        5.16      1.75 o 
   7   4  11       23.77       23.75      2.99 o 
   8   4  11      117.70      118.80      6.31 o 
 -10   5  11       14.22       13.81      1.67 o 
  -9   5  11        4.23        2.23      2.10 o 
  -8   5  11        1.93        2.11      1.69 o 
  -7   5  11       14.68       17.25      1.74 o 
  -6   5  11       62.31       64.13      2.93 o 
  -5   5  11        9.06        9.05      4.35 o 
  -4   5  11       14.66       14.45      1.78 o 
  -3   5  11       27.78       28.76      2.06 o 
  -2   5  11        0.00        0.56      0.43 o 
  -1   5  11        4.69        7.05      3.38 o 
   0   5  11       10.45       10.22      2.41 o 
   1   5  11        0.47        0.71      0.50 o 
   2   5  11       17.66       14.51      2.57 o 
   3   5  11       35.33       37.76      2.48 o 
   4   5  11       22.37       22.21      2.48 o 
   5   5  11        0.46        0.24      0.46 o 
   6   5  11      214.70      212.64      7.32 o 
  -7   6  11        0.04        0.10      0.38 o 
  -6   6  11        0.85        0.15      0.27 o 
  -5   6  11        6.23        1.67      2.24 o 
  -4   6  11       20.21       19.26      2.57 o 
  -3   6  11        0.90        0.85      1.24 o 
  -2   6  11        2.03        3.22      3.71 o 
  -1   6  11        8.32       10.07      1.60 o 
   0   6  11       24.22       23.59      2.45 o 
   1   6  11        1.82        2.90      2.04 o 
   2   6  11        0.24        0.61      0.70 o 
   3   6  11       74.78       85.47      3.76 o 
 -14   0  12        2.79        3.51      2.21 o 
 -13   0  12        0.32        0.58      0.71 o 
 -12   0  12        2.96        3.16      2.05 o 
 -11   0  12       94.36      120.32      5.10 o 
 -10   0  12       11.24       13.83      2.52 o 
  -9   0  12      189.69      200.22      7.28 o 
  -8   0  12      183.31      177.41      6.75 o 
  -7   0  12      306.73      338.85     10.00 o 
  -6   0  12       10.90        7.65      3.70 o 
  -5   0  12       12.50       15.63      1.69 o 
  -4   0  12       10.74        7.92      3.35 o 
  -3   0  12       17.14       10.17      3.29 o 
  -2   0  12      330.69      326.22     10.66 o 
  -1   0  12       98.32       99.94      5.57 o 
   0   0  12        1.60        1.06      0.91 o 
   1   0  12       91.20       80.77      5.05 o 
   2   0  12      120.99      123.56      4.82 o 
   3   0  12      482.95      434.72     14.16 o 
   4   0  12       14.66        9.63      4.70 o 
   5   0  12        9.08       16.64      3.51 o 
   6   0  12        3.15        9.35      2.55 o 
   7   0  12        0.88        1.26      1.21 o 
   8   0  12       41.78       40.75      3.24 o 
   9   0  12        5.15        5.75      4.17 o 
  10   0  12        7.87        1.92      4.77 o 
 -14   1  12        0.01        0.15      0.29 o 
 -13   1  12       13.41       12.49      1.13 o 
 -12   1  12        8.76        5.77      2.62 o 
 -11   1  12        9.75        8.01      3.19 o 
 -10   1  12       15.43       12.34      4.26 o 
  -9   1  12       33.86       40.59      2.40 o 
  -8   1  12      116.78      136.13      5.81 o 
  -7   1  12       25.57       22.77      1.49 o 
  -6   1  12      113.51      112.50      2.92 o 
  -5   1  12      150.80      158.51      3.70 o 
  -4   1  12        0.05        0.57      0.50 o 
  -3   1  12      126.00      119.32      3.36 o 
  -2   1  12      324.25      325.29      6.85 o 
  -1   1  12       46.09       44.90      2.31 o 
   0   1  12      533.80      481.08      8.67 o 
   1   1  12       32.84       31.89      1.91 o 
   2   1  12      277.78      268.97      5.30 o 
   3   1  12        0.23        0.15      0.69 o 
   4   1  12        1.07        2.18      1.20 o 
   5   1  12       92.31       88.66      3.73 o 
   6   1  12      230.91      234.67      6.53 o 
   7   1  12       71.59       73.50      3.33 o 
   8   1  12        8.61        8.90      3.72 o 
   9   1  12       57.60       53.70      2.70 o 
  10   1  12        0.02        0.34      0.57 o 
 -13   2  12        4.65        5.03      1.34 o 
 -12   2  12        1.71        0.81      0.65 o 
 -11   2  12       76.71       68.75      2.36 o 
 -10   2  12        2.70        2.31      1.02 o 
  -9   2  12        0.03        0.42      0.43 o 
  -8   2  12       48.85       53.22      2.47 o 
  -7   2  12      302.94      290.64      5.93 o 
  -6   2  12      131.19      121.20      4.62 o 
  -5   2  12     1387.03     1362.30     37.51 o 
  -4   2  12      312.46      286.57      8.54 o 
  -3   2  12       34.26       31.22      1.93 o 
  -2   2  12       12.42        7.51      2.65 o 
  -1   2  12       21.39       22.09      1.86 o 
   0   2  12      277.92      269.40      5.61 o 
   1   2  12      393.97      401.19      7.65 o 
   2   2  12      259.89      256.47      9.41 o 
   3   2  12      263.16      282.30      8.44 o 
   4   2  12       26.94       28.64      2.27 o 
   5   2  12       29.10       30.87      2.53 o 
   6   2  12       21.93       18.43      2.09 o 
   7   2  12       55.01       57.48      3.07 o 
   8   2  12       67.32       65.65      4.69 o 
   9   2  12        7.28        7.20      1.86 o 
 -12   3  12       42.02       41.24      2.14 o 
 -11   3  12       11.89        8.70      0.98 o 
 -10   3  12       32.52       25.92      1.24 o 
  -9   3  12        0.53        1.39      0.73 o 
  -8   3  12       16.08       14.45      1.21 o 
  -7   3  12       14.30       18.21      1.22 o 
  -6   3  12        4.24        4.20      1.48 o 
  -5   3  12      253.87      292.35      6.93 o 
  -4   3  12      194.12      200.87      5.45 o 
  -3   3  12       49.45       54.18      3.55 o 
  -2   3  12      516.90      513.04     19.15 o 
  -1   3  12     1028.98     1141.12     27.34 o 
   0   3  12       49.19       47.70      3.82 o 
   1   3  12      122.47      121.04      6.46 o 
   2   3  12      145.10      148.03      6.10 o 
   3   3  12        0.31        0.56      0.67 o 
   4   3  12        3.14        5.64      2.77 o 
   5   3  12        9.98       10.87      1.85 o 
   6   3  12       64.53       68.75      3.44 o 
   7   3  12        3.43        2.55      2.76 o 
   8   3  12        0.15        0.39      0.65 o 
 -11   4  12       47.48       44.82      2.20 o 
 -10   4  12       35.82       36.34      2.73 o 
  -9   4  12        9.37        7.88      1.11 o 
  -8   4  12        7.53        8.15      1.95 o 
  -7   4  12        1.58        4.97      2.68 o 
  -6   4  12       60.63       58.60      3.32 o 
  -5   4  12       21.93       29.12      2.27 o 
  -4   4  12        9.84       11.40      2.34 o 
  -3   4  12       84.49       78.95      3.58 o 
  -2   4  12       39.30       40.73      2.82 o 
  -1   4  12      371.55      378.18     10.80 o 
   0   4  12       36.91       34.61      2.46 o 
   1   4  12       38.64       41.07      2.45 o 
   2   4  12      101.39      100.31      3.15 o 
   3   4  12       13.38       11.96      1.42 o 
   4   4  12        1.53        2.31      1.22 o 
   5   4  12      188.22      203.75     10.89 o 
   6   4  12      136.95      137.01      7.49 o 
   7   4  12        1.00        1.02      1.53 o 
  -9   5  12       46.86       38.49      2.38 o 
  -8   5  12       78.90       86.04      3.95 o 
  -7   5  12      127.65      114.69      5.39 o 
  -6   5  12      185.48      173.32      6.63 o 
  -5   5  12       11.51       12.06      1.47 o 
  -4   5  12       26.08       20.78      1.62 o 
  -3   5  12        1.62        1.63      1.08 o 
  -2   5  12       39.12       41.45      2.54 o 
  -1   5  12      436.64      438.00      8.20 o 
   0   5  12       39.35       36.33      2.07 o 
   1   5  12      129.08      126.64      4.06 o 
   2   5  12       10.54       13.96      1.54 o 
   3   5  12       10.42       11.37      1.36 o 
   4   5  12        5.09        3.43      2.17 o 
   5   5  12       37.26       39.13      2.53 o 
  -5   6  12       29.96       25.34      2.96 o 
  -4   6  12       28.99       25.39      2.17 o 
  -3   6  12       56.67       56.07      2.93 o 
  -2   6  12        0.62        0.33      0.45 o 
  -1   6  12       11.25       11.14      1.68 o 
   0   6  12       36.00       36.50      2.30 o 
   1   6  12       13.40       15.48      2.82 o 
 -13   1  13        8.99        7.67      0.92 o 
 -12   1  13      121.96      120.16      3.93 o 
 -11   1  13      208.88      208.81      4.55 o 
 -10   1  13       35.33       36.40      2.52 o 
  -9   1  13       36.87       33.41      2.07 o 
  -8   1  13      844.35      964.10     19.23 o 
  -7   1  13       44.17       48.98      2.96 o 
  -6   1  13      440.43      460.84      9.10 o 
  -5   1  13       27.19       27.06      1.69 o 
  -4   1  13        7.92        5.37      2.04 o 
  -3   1  13        0.53        1.10      0.67 o 
  -2   1  13      262.31      268.26      5.66 o 
  -1   1  13       91.40       88.88      3.52 o 
   0   1  13       89.91       81.09      3.35 o 
   1   1  13       42.76       33.33      2.05 o 
   2   1  13      228.32      212.99      7.07 o 
   3   1  13       80.27       90.74      5.16 o 
   4   1  13       47.51       41.83      3.28 o 
   5   1  13      128.48      122.01      3.78 o 
   6   1  13       40.58       38.89      3.08 o 
   7   1  13       69.60       69.73      2.86 o 
   8   1  13        0.15        0.22      0.37 o 
   9   1  13       14.76       12.93      1.58 o 
 -13   2  13        5.49        3.50      2.12 o 
 -12   2  13       17.55       15.02      1.10 o 
 -11   2  13        5.19        3.79      2.49 o 
 -10   2  13       17.49       20.60      1.63 o 
  -9   2  13        4.08        4.27      1.56 o 
  -8   2  13        5.09        8.01      2.14 o 
  -7   2  13      173.75      177.67      4.89 o 
  -6   2  13      802.40      846.25     14.54 o 
  -5   2  13       88.79       86.83      4.52 o 
  -4   2  13      313.76      331.30      9.32 o 
  -3   2  13      559.98      600.02     13.82 o 
  -2   2  13      146.03      151.36      5.50 o 
  -1   2  13      100.07      100.98      4.97 o 
   0   2  13       60.51       65.43      4.15 o 
   1   2  13       75.68       78.20      4.67 o 
   2   2  13       19.06       14.74      2.13 o 
   3   2  13       19.13       18.94      1.97 o 
   4   2  13       36.99       35.06      2.60 o 
   5   2  13       50.95       49.98      3.35 o 
   6   2  13       10.50        9.27      1.49 o 
   7   2  13       45.51       44.77      4.95 o 
   8   2  13        2.75        2.43      3.10 o 
 -11   3  13        3.92        1.37      2.16 o 
 -10   3  13       13.58       11.69      0.97 o 
  -9   3  13       56.98       61.45      2.28 o 
  -8   3  13       10.32        8.26      1.50 o 
  -7   3  13       23.46       25.15      2.20 o 
  -6   3  13      258.23      289.41      7.45 o 
  -5   3  13      134.77      143.81      6.24 o 
  -4   3  13      432.94      448.83     14.26 o 
  -3   3  13       71.63       68.19      4.36 o 
  -2   3  13      239.93      255.46      9.52 o 
  -1   3  13      642.05      667.48     19.84 o 
   0   3  13       98.95      109.03      5.52 o 
   1   3  13      244.97      240.67      7.43 o 
   2   3  13       60.82       65.14      3.69 o 
   3   3  13      104.16      102.84      4.06 o 
   4   3  13       24.91       27.04      2.90 o 
   5   3  13        2.98        4.56      3.52 o 
   6   3  13       75.52       79.90      4.06 o 
   7   3  13        4.56        4.76      2.37 o 
 -10   4  13        7.85        7.57      2.16 o 
  -9   4  13      109.17      106.99      5.95 o 
  -8   4  13        1.49        2.56      2.80 o 
  -7   4  13      635.34      654.39     12.76 o 
  -6   4  13        5.99        7.03      3.28 o 
  -5   4  13      150.28      143.35      5.29 o 
  -4   4  13      339.85      350.78     11.58 o 
  -3   4  13      255.33      265.45      8.75 o 
  -2   4  13      200.66      208.94      7.71 o 
  -1   4  13       17.50       18.31      2.06 o 
   0   4  13       93.51       97.81      3.87 o 
   1   4  13       17.15       18.62      2.05 o 
   2   4  13        4.94        4.06      2.59 o 
   3   4  13       38.70       42.72      3.37 o 
   4   4  13       15.29       14.13      1.94 o 
   5   4  13       56.16       53.14      3.18 o 
   6   4  13        5.80        2.67      7.05 o 
  -8   5  13       68.21       69.42      4.48 o 
  -7   5  13        0.12        0.23      0.52 o 
  -6   5  13      139.68      135.07     13.55 o 
  -5   5  13        9.20        8.04      1.12 o 
  -4   5  13        0.46        0.21      0.44 o 
  -3   5  13        9.47       10.88      1.31 o 
  -2   5  13       58.55       61.46      2.70 o 
  -1   5  13       32.21       29.07      2.19 o 
   0   5  13       24.28       31.89      2.58 o 
   1   5  13       30.94       31.57      3.76 o 
   2   5  13        1.59        1.05      1.09 o 
   3   5  13       17.42       19.10      2.05 o 
   4   5  13       49.57       49.31      4.10 o 
 -13   0  14      342.14      323.01      9.04 o 
 -12   0  14      295.11      290.45      6.87 o 
 -11   0  14        1.00        0.97      1.21 o 
 -10   0  14        8.31        9.98      2.50 o 
  -9   0  14     1061.27     1245.81     16.21 o 
  -8   0  14      456.62      506.57     12.63 o 
  -7   0  14       40.62       39.55      4.42 o 
  -6   0  14       92.66       94.26      4.88 o 
  -5   0  14        1.42        1.75      1.15 o 
  -4   0  14       92.87       78.07      5.26 o 
  -3   0  14      156.59      173.25      7.45 o 
  -2   0  14      775.28      772.43     49.42 o 
  -1   0  14       40.15       39.24      3.91 o 
   0   0  14      243.80      220.17     13.42 o 
   1   0  14      383.29      358.24     20.63 o 
   2   0  14       76.18       74.62      8.03 o 
   3   0  14      756.99      751.66     51.85 o 
   4   0  14      106.75      100.03      6.60 o 
   5   0  14       24.59       24.17      3.18 o 
   6   0  14       17.60       17.85      2.38 o 
   7   0  14       12.74       10.50      1.59 o 
 -12   1  14       37.53       35.73      1.39 o 
 -11   1  14        2.90        2.32      1.37 o 
 -10   1  14      372.02      378.81      6.92 o 
  -9   1  14       24.44       26.02      2.18 o 
  -8   1  14        2.48        2.60      1.14 o 
  -7   1  14      100.17       92.31      3.55 o 
  -6   1  14       95.49      103.99      3.64 o 
  -5   1  14      124.43      122.43      4.75 o 
  -4   1  14        1.29        1.68      0.79 o 
  -3   1  14       13.57       14.19      2.02 o 
  -2   1  14       37.65       31.16      3.37 o 
  -1   1  14      158.41      132.55     20.71 o 
   0   1  14      241.12      255.21      8.34 o 
   1   1  14      232.51      239.27     13.23 o 
   2   1  14       19.64       25.38      2.52 o 
   3   1  14       28.71       24.59      2.46 o 
   4   1  14       66.11       60.66      2.88 o 
   5   1  14        1.37        3.03      1.96 o 
   6   1  14      294.54      314.54     12.47 o 
   7   1  14       37.54       39.81      2.07 o 
   8   1  14        1.00        0.69      0.84 o 
 -12   2  14       17.08       13.55      1.24 o 
 -11   2  14        1.01        0.71      0.62 o 
 -10   2  14        6.15        5.45      1.09 o 
  -9   2  14        9.25        7.81      1.21 o 
  -8   2  14       49.56       45.94      2.83 o 
  -7   2  14      113.05      116.79      3.28 o 
  -6   2  14        2.38        2.45      1.33 o 
  -5   2  14      282.18      307.62      9.15 o 
  -4   2  14       67.87       68.65      3.73 o 
  -3   2  14       12.64       10.74      2.51 o 
  -2   2  14       57.03       60.88      3.02 o 
  -1   2  14       33.13       30.41      2.04 o 
   0   2  14       18.65       28.02      5.63 o 
   1   2  14      228.28      208.94      5.92 o 
   2   2  14      241.50      233.45      6.44 o 
   3   2  14      272.00      282.17      8.49 o 
   4   2  14      167.36      166.70      7.84 o 
   5   2  14        7.52       10.80      1.61 o 
   6   2  14       11.74       12.90      1.78 o 
   7   2  14       27.63       32.51      2.25 o 
 -11   3  14       15.72       14.81      2.37 o 
 -10   3  14       14.92       12.65      2.48 o 
  -9   3  14       16.09       16.01      1.51 o 
  -8   3  14        3.59        4.25      3.45 o 
  -7   3  14       39.87       40.32      2.54 o 
  -6   3  14        6.40        5.84      3.78 o 
  -5   3  14       74.66       70.63      3.79 o 
  -4   3  14       22.40       21.55      1.93 o 
  -3   3  14        4.38        5.23      3.56 o 
  -2   3  14      107.71      109.12      4.01 o 
  -1   3  14       16.15       16.57      1.72 o 
   0   3  14        1.96        2.02      1.08 o 
   1   3  14        9.61        7.85      2.50 o 
   2   3  14       67.09       62.41      2.93 o 
   3   3  14       22.81       22.32      2.06 o 
   4   3  14        6.73        6.42      1.42 o 
   5   3  14        0.45        0.54      0.75 o 
   6   3  14        3.82        2.23      4.44 o 
  -9   4  14        0.50        0.30      1.41 o 
  -8   4  14        0.96        0.53      0.94 o 
  -7   4  14       23.91       24.19      3.00 o 
  -6   4  14      123.32      139.95      8.18 o 
  -5   4  14       46.53       45.42      3.38 o 
  -4   4  14        0.05        0.74      0.66 o 
  -3   4  14      147.56      161.62      5.38 o 
  -2   4  14       18.14       16.86      1.56 o 
  -1   4  14       26.37       28.27      1.88 o 
   0   4  14       36.04       32.45      1.96 o 
   1   4  14       21.36       20.53      2.42 o 
   2   4  14       18.03       16.02      2.27 o 
   3   4  14        0.86        1.27      1.31 o 
   4   4  14        0.01        0.37      0.58 o 
  -6   5  14        0.01        0.11      0.87 o 
  -5   5  14      121.51      124.05      6.85 o 
  -4   5  14      241.14      238.69      6.66 o 
  -3   5  14        2.44        2.22      3.34 o 
  -2   5  14        0.19        0.23      0.34 o 
  -1   5  14        2.10        1.86      2.75 o 
   0   5  14       11.83       12.74      1.77 o 
   1   5  14        0.06        0.40      0.67 o 
 -12   1  15       15.40       13.31      2.01 o 
 -11   1  15       37.42       36.76      1.51 o 
 -10   1  15       75.02       77.43      2.82 o 
  -9   1  15      164.24      156.29      3.64 o 
  -8   1  15       17.53       22.61      1.74 o 
  -7   1  15        7.16        5.36      2.78 o 
  -6   1  15       22.36       27.57      1.99 o 
  -5   1  15       22.22       24.02      1.87 o 
  -4   1  15      110.92      113.72      4.40 o 
  -3   1  15      128.14      117.51      4.99 o 
  -2   1  15        8.47        9.70      5.86 o 
  -1   1  15      380.25      392.36     10.73 o 
   0   1  15      247.27      240.04      9.69 o 
   1   1  15      108.06      100.95      5.44 o 
   2   1  15        0.31        0.86      0.75 o 
   3   1  15       54.22       52.37      2.93 o 
   4   1  15        6.41        3.29      2.79 o 
   5   1  15       32.03       33.07      3.02 o 
   6   1  15        4.22        1.79      2.41 o 
 -11   2  15        2.04        0.92      1.22 o 
 -10   2  15        4.10        1.94      1.98 o 
  -9   2  15        7.41        8.67      0.83 o 
  -8   2  15        2.49        1.22      1.08 o 
  -7   2  15       15.46       13.69      1.44 o 
  -6   2  15      183.96      176.32      5.27 o 
  -5   2  15       87.33       91.89      3.68 o 
  -4   2  15      107.46      103.77      3.98 o 
  -3   2  15      242.94      246.57      6.46 o 
  -2   2  15        5.86        4.42      4.42 o 
  -1   2  15       33.05       32.47      2.62 o 
   0   2  15       46.35       42.61      3.23 o 
   1   2  15       36.66       30.14      2.97 o 
   2   2  15       30.73       29.95      2.17 o 
   3   2  15       93.84       92.81      3.89 o 
   4   2  15        6.21        4.14      1.65 o 
   5   2  15       16.34       16.16      1.95 o 
   6   2  15        5.67        5.01      2.48 o 
 -10   3  15        4.04        4.28      2.35 o 
  -9   3  15       46.79       53.39      2.88 o 
  -8   3  15        7.17        6.97      1.06 o 
  -7   3  15        6.27        7.78      1.84 o 
  -6   3  15        9.40        9.82      1.44 o 
  -5   3  15      103.11      102.22      4.17 o 
  -4   3  15        3.39        1.71      1.43 o 
  -3   3  15       45.90       50.97      3.14 o 
  -2   3  15       74.60       78.25      3.06 o 
  -1   3  15        3.63        3.29      1.56 o 
   0   3  15        2.23        2.80      1.77 o 
   1   3  15      108.53      122.19      3.93 o 
   2   3  15       40.43       38.94      3.57 o 
   3   3  15       68.28       71.92      2.87 o 
   4   3  15       82.65       85.73      2.93 o 
  -8   4  15        0.75        0.14      0.62 o 
  -7   4  15        1.72        0.66      1.71 o 
  -6   4  15        3.88        2.35      3.61 o 
  -5   4  15        0.46        1.03      1.10 o 
  -4   4  15      122.26      119.77      6.07 o 
  -3   4  15        7.53        8.12      1.11 o 
  -2   4  15       31.15       29.20      2.81 o 
  -1   4  15        0.01        0.28      0.39 o 
   0   4  15       93.63       90.24      3.49 o 
   1   4  15      100.79       91.20      3.96 o 
   2   4  15        3.49        4.59      2.61 o 
   3   4  15       31.13       29.74      3.09 o 
 -10   0  16        0.23        0.42      0.52 o 
  -9   0  16      255.67      259.61     10.31 o 
  -8   0  16       24.02       21.81      2.37 o 
  -7   0  16      274.25      279.67     10.38 o 
  -6   0  16      120.31      136.80      7.94 o 
  -5   0  16      130.93      142.57      6.67 o 
  -4   0  16       89.98       84.29      4.77 o 
  -3   0  16        4.71        4.87      4.43 o 
  -2   0  16      923.69     1024.94     41.26 o 
  -1   0  16       49.08       38.77      6.76 o 
   0   0  16       83.88       93.99      7.14 o 
   1   0  16       74.31       66.62      5.92 o 
   2   0  16      186.57      206.51     10.63 o 
   3   0  16       43.29       46.31      6.97 o 
   4   0  16       60.40       56.26      4.43 o 
   5   0  16       51.17       51.50      3.75 o 
 -10   1  16       12.89       12.79      1.00 o 
  -9   1  16        3.78        1.14      1.07 o 
  -8   1  16        4.58        2.77      2.49 o 
  -7   1  16        4.47        1.41      1.22 o 
  -6   1  16        3.72        2.41      1.85 o 
  -5   1  16        2.49        1.48      1.10 o 
  -4   1  16       36.28       26.35      3.39 o 
  -3   1  16       71.65       72.84      3.64 o 
  -2   1  16       11.46       10.40      1.94 o 
  -1   1  16       30.55       32.04      3.31 o 
   0   1  16      108.49      103.42      5.21 o 
   1   1  16       45.45       58.16      3.79 o 
   2   1  16      138.78      143.11      7.78 o 
   3   1  16        0.07        0.34      0.46 o 
   4   1  16        8.77        9.66      2.17 o 
   5   1  16       93.66       99.47      5.42 o 
 -10   2  16       86.49       82.66      5.20 o 
  -9   2  16        2.08        1.51      2.85 o 
  -8   2  16       18.85       17.63      1.67 o 
  -7   2  16       18.50       17.54      1.85 o 
  -6   2  16       57.00       56.35      3.38 o 
  -5   2  16      121.66      113.19      5.07 o 
  -4   2  16       91.40       95.90      4.05 o 
  -3   2  16       66.73       71.56      4.34 o 
  -2   2  16       19.83       23.87      2.54 o 
  -1   2  16        1.74        1.19      1.06 o 
   0   2  16        3.57        1.51      1.40 o 
   1   2  16       72.02       74.33      7.00 o 
   2   2  16        3.23        2.13      3.32 o 
   3   2  16       15.05       13.72      1.72 o 
   4   2  16      114.09      112.55      5.56 o 
  -8   3  16       32.35       26.91      2.27 o 
  -7   3  16       70.09       70.32      3.50 o 
  -6   3  16        0.10        0.35      0.63 o 
  -5   3  16       24.58       27.25      2.25 o 
  -4   3  16       26.80       28.07      2.70 o 
  -3   3  16        0.23        0.11      0.76 o 
  -2   3  16        0.21        0.47      0.64 o 
  -1   3  16       80.13       83.14      4.16 o 
   0   3  16        0.58        0.54      0.52 o 
   1   3  16       85.75       89.33      5.45 o 
   2   3  16        0.07        0.14      0.40 o 
  -5   4  16        5.29        4.74      2.49 o 
  -4   4  16      100.08       99.64      9.60 o 
  -3   4  16       12.37        8.45      2.00 o 
  -2   4  16       76.56       84.91      5.82 o 
   0   4  16        0.26        0.05      0.91 o 
  -9   1  17        4.35        0.94      3.65 o 
  -8   1  17      232.07      198.38     20.34 o 
  -7   1  17       28.31       29.38      2.37 o 
  -6   1  17       26.68       27.24      2.66 o 
  -5   1  17       31.63       32.30      3.16 o 
  -4   1  17       42.24       42.57      3.79 o 
  -3   1  17        1.89        0.65      0.63 o 
  -2   1  17       10.16        8.47      1.60 o 
  -1   1  17       35.33       40.77      4.45 o 
   0   1  17       13.93       12.43      1.77 o 
   1   1  17       18.39       17.64      1.98 o 
   2   1  17        6.91        7.97      1.65 o 
   3   1  17      168.93      166.49      8.03 o 
  -8   2  17        6.99        4.23      3.75 o 
  -7   2  17       23.06       23.59      2.14 o 
  -6   2  17       27.21       27.00      1.81 o 
  -5   2  17        1.13        0.67      0.89 o 
  -4   2  17        0.13        0.46      0.73 o 
  -3   2  17        7.12        5.50      1.83 o 
  -2   2  17       23.82       27.07      4.54 o 
  -1   2  17       73.28       70.13     13.65 o 
   0   2  17       46.81       49.81      3.05 o 
   1   2  17        6.49        7.62      1.31 o 
   2   2  17      242.87      242.64     11.04 o 
  -6   3  17        0.80        0.32      0.71 o 
  -4   3  17       76.67       71.28      4.59 o 
  -3   3  17      131.10      133.82     11.08 o 
  -2   3  17        2.16        0.89      2.10 o 
  -1   3  17       46.51       44.30      3.76 o 
   0   3  17       60.02       51.36      3.80 o 
  -7   0  18        5.75        2.46      2.97 o 
  -6   0  18       20.53       20.98      2.74 o 
  -5   0  18        7.41        7.36      1.82 o 
  -4   0  18       36.41       34.40      3.33 o 
  -3   0  18       40.79       37.86      3.42 o 
  -1   0  18      182.56      172.26      7.46 o 
  -6   1  18        1.72        0.87      3.62 o 
  -5   1  18        3.55        0.98      5.56 o 
  -4   1  18       49.47       41.34      3.60 o 
  -3   1  18        2.50        0.98      1.66 o 
  -1   1  18       43.29       40.99      3.34 o 
   0   1  18       12.09       12.04      1.46 o 
  -4   2  18        2.72        1.50      2.03 o 
  -3   2  18       36.65       32.73      2.91 o 
  -2   2  18        3.72        0.94      5.25 o 
                                                 
